# Supplementary material for: Integrated transcriptome and proteome analysis reveals the unique molecular features and nutritional components on the muscles in Chinese Taihe black-bone silky fowl chicken
Source: PLoS One. 2024 Mar 13;19(3):e0299385. doi: 10.1371/journal.pone.0299385 (PMC10936774; doi:10.1371/journal.pone.0299385)
Supplement: S1 Table — (XLSX) [file pone.0299385.s003.xlsx]

## Sheet: Sheet1
Table S1. The growth performation diversity between two breed of chickens.
Breed	Body weight (g/20weeks)	feed intake (g/day)	egg production (quantity/month)	feed conversion ratio (%)
BB-sfc	823.4±66.7	72.1±7.2	7±1	9.7
BB-bfc	1156.1±106.3	86.2±15.1	13±2	15.1
