# Supplementary material for: Integrated transcriptome and proteome analysis reveals the unique molecular features and nutritional components on the muscles in Chinese Taihe black-bone silky fowl chicken
Source: PLoS One. 2024 Mar 13;19(3):e0299385. doi: 10.1371/journal.pone.0299385 (PMC10936774; doi:10.1371/journal.pone.0299385)
Supplement: S2 Table — (XLSX) [file pone.0299385.s004.xlsx]

## Sheet: Up-regulated genes
	Row.names	Gene_Symbol	Gene_Description	baseMean	log2FoldChange	lfcSE	stat	pvalue	padj	TB-sf_rep-1	TB-sf_rep-2	TB-sf_rep-3	BF-gsc_rep1	BF-gsc_rep2	BF-gsc_rep3
1	ENSGALG00000016767	AFF3	AF4/FMR2 family member 3 [Source:NCBI gene;Acc:418705]	98.2066	1.66101	0.396428	4.18994	2.7903e-05	0.00164082	166.393	107.058	174.218	30.6861	41.5507	69.3333
2	ENSGALG00000016781	MAP4K4	mitogen-activated protein kinase kinase kinase kinase 4 [Source:NCBI gene;Acc:418714]	200.238	1.39113	0.325427	4.27477	1.91331e-05	0.00119002	201.058	348.189	320.561	81.1698	120.695	129.752
3	ENSGALG00000015233	ATP1B1	ATPase Na+/K+ transporting subunit beta 1 [Source:NCBI gene;Acc:396529]	1628.73	1.28457	0.36561	3.5135	0.000442249	0.0145213	3283.29	1468.8	2176.23	1349.2	651.95	842.895
4	ENSGALG00000017208	AMOTL1	angiomotin like 1 [Source:NCBI gene;Acc:428091]	773.094	1.32611	0.406411	3.26298	0.00110246	0.027587	1402.46	1417.77	495.775	568.189	311.63	442.743
5	ENSGALG00000015267	CMSS1	cms1 ribosomal small subunit homolog (yeast) [Source:NCBI gene;Acc:418381]	211.435	1.28463	0.38035	3.3775	0.000731471	0.0203506	318.92	219.119	361.378	176.198	124.652	68.3429
6	ENSGALG00000009572	ADAMTS20	ADAM metallopeptidase with thrombospondin type 1 motif 20 [Source:NCBI gene;Acc:417794]	156.19	3.37927	0.482382	7.00538	2.46319e-12	1.13808e-09	191.154	159.086	504.735	29.6963	19.786	32.6857
7	ENSGALG00000017244	PRSS23	protease, serine 23 [Source:NCBI gene;Acc:419017]	4142.01	2.5987	0.291162	8.92525	4.44694e-19	7.19125e-16	6261.53	8099.4	6969.72	1351.18	737.029	1433.22
8	ENSGALG00000041619	MTPN	myotrophin [Source:NCBI gene;Acc:395702]	218.805	1.01026	0.334217	3.02275	0.00250486	0.0485838	321.891	377.205	178.2	163.329	148.395	123.81
9	ENSGALG00000012956	TMTC1	transmembrane and tetratricopeptide repeat containing 1 [Source:NCBI gene;Acc:418143]	296.083	1.575	0.43574	3.61455	0.000300865	0.0109306	269.398	285.155	775.519	194.016	134.545	117.867
10	ENSGALG00000016844	RAB20	RAB20, member RAS oncogene family [Source:HGNC Symbol;Acc:HGNC:18260]	107.406	1.12152	0.361434	3.10298	0.00191581	0.0412393	211.953	115.063	114.486	61.3723	62.326	79.2381
11	ENSGALG00000035533	ADIPOR2	adiponectin receptor 2 [Source:NCBI gene;Acc:418155]	2750.38	1.10736	0.191943	5.76921	7.96453e-09	1.38913e-06	3788.41	3603.96	3878.59	1565.98	1999.38	1665.98
12	ENSGALG00000017316	UCP3	uncoupling protein 3 [Source:NCBI gene;Acc:373896]	15422.9	2.6329	0.440738	5.97383	2.31746e-09	4.83565e-07	14164.2	44413.1	21112.2	2789.47	3495.2	6562.9
13	ENSGALG00000015474	CD80	CD80 molecule [Source:NCBI gene;Acc:768950]	84.818	2.29561	0.744914	3.08171	0.00205812	0.0430781	133.709	275.15	13.9374	19.7975	39.572	26.7429
14	ENSGALG00000013042	MICAL3	microtubule associated monooxygenase, calponin and LIM domain containing 3 [Source:NCBI gene;Acc:418164]	1928.98	1.38094	0.253172	5.45456	4.90938e-08	7.38519e-06	3362.53	2129.16	2871.11	1224.48	1097.14	889.448
15	ENSGALG00000048716	FBXL3	F-box and leucine rich repeat protein 3 [Source:NCBI gene;Acc:428048]	539.146	1.08289	0.314541	3.44276	0.000575808	0.0175232	1019.16	716.39	461.927	310.821	360.106	366.476
16	ENSGALG00000016927	KLF5	Kruppel like factor 5 [Source:NCBI gene;Acc:418818]	104.705	2.71275	0.615265	4.40908	1.03812e-05	0.000725955	319.91	36.0196	189.151	28.7064	26.7111	27.7333
17	ENSGALG00000011643	UTP20	UTP20, small subunit processome component [Source:NCBI gene;Acc:417933]	378.801	1.06353	0.221728	4.79654	1.61431e-06	0.000144029	486.303	535.291	515.685	250.439	207.753	277.333
18	ENSGALG00000014213	PRR5	proline rich 5 [Source:NCBI gene;Acc:418237]	77.0384	1.66386	0.445252	3.7369	0.000186303	0.00782532	100.034	87.0473	164.263	28.7064	24.7325	57.4476
19	ENSGALG00000051442	TSC22D1	TSC22 domain family member 1 [Source:NCBI gene;Acc:396005]	1026.04	1.90029	0.372618	5.09983	3.39967e-07	3.9623e-05	1491.59	992.54	2371.36	609.763	313.608	377.371
20	ENSGALG00000016971	-	-	482.481	1.74469	0.327805	5.32235	1.02435e-07	1.44043e-05	741.835	879.478	608.27	190.056	151.363	323.886
21	ENSGALG00000016142	MX1	myxovirus (influenza virus) resistance 1, interferon-inducible protein p78 (mouse) [Source:NCBI gene;Acc:395313]	85.8405	2.66225	0.774042	3.43941	0.000582975	0.0175749	253.551	17.0092	174.218	10.8886	44.5186	14.8571
22	ENSGALG00000040369	PFKFB3	6-phosphofructo-2-kinase/fructose-2,6-biphosphatase 3 [Source:NCBI gene;Acc:418247]	2828.98	4.85433	1.17582	4.12847	3.65184e-05	0.00203736	682.409	14277.8	1446.51	148.481	228.529	190.171
23	ENSGALG00000034970	-	-	3613.85	1.60434	0.405792	3.9536	7.69841e-05	0.00367507	8986.21	4061.21	3269.33	2492.51	1247.51	1626.36
24	ENSGALG00000034590	CELF2	CUGBP Elav-like family member 2 [Source:NCBI gene;Acc:374111]	760.635	1.05075	0.306933	3.42338	0.000618482	0.0181848	1210.31	608.331	1259.35	472.171	500.586	513.067
25	ENSGALG00000030140	CCDC3	coiled-coil domain containing 3 [Source:NCBI gene;Acc:769832]	47.3935	2.62812	0.46593	5.64058	1.69475e-08	2.77532e-06	96.0721	72.0392	76.6559	20.7874	10.8823	7.92381
26	ENSGALG00000016231	DDX3X	DEAD-box helicase 3, X-linked [Source:NCBI gene;Acc:418567]	46183.9	1.44783	0.221611	6.53321	6.43763e-11	2.13548e-08	70667.5	73707.1	58397.9	29735.9	21087.9	23507
27	ENSGALG00000041604	NPTXR	neuronal pentraxin receptor [Source:NCBI gene;Acc:427902]	54.4844	1.41654	0.45995	3.07978	0.00207156	0.0431479	79.2348	58.0316	100.549	14.8481	35.6148	38.6286
28	ENSGALG00000028230	SUN2	Sad1 and UNC84 domain containing 2 [Source:NCBI gene;Acc:418021]	627.426	1.14372	0.261633	4.37145	1.23422e-05	0.000835418	930.018	1005.55	656.055	360.315	468.929	343.695
29	ENSGALG00000032257	CSNK1E	casein kinase 1 epsilon [Source:NCBI gene;Acc:378891]	685.09	1.24186	0.407881	3.04465	0.00232948	0.0464352	1664.92	507.276	716.783	374.173	384.838	462.552
30	ENSGALG00000012277	MAFF	MAF bZIP transcription factor F [Source:NCBI gene;Acc:395519]	1364.93	3.15502	0.896573	3.51898	0.000433208	0.0143989	5468.19	850.462	1044.31	407.829	165.213	253.562
31	ENSGALG00000017032	SLC25A15	solute carrier family 25 member 15 [Source:NCBI gene;Acc:418886]	203.886	1.35105	0.355285	3.80274	0.000143106	0.00615072	373.394	335.182	170.236	120.765	91.0157	132.724
32	ENSGALG00000017034	FOXO1	forkhead box O1 [Source:NCBI gene;Acc:374231]	1413.71	3.41384	0.832012	4.10312	4.07621e-05	0.00221147	5690.05	1170.64	893.987	286.074	186.978	254.552
33	ENSGALG00000033671	FREM2	FRAS1 related extracellular matrix protein 2 [Source:NCBI gene;Acc:418893]	37.4792	3.72229	0.586825	6.34311	2.25176e-10	6.33282e-08	53.4835	50.0272	105.526	5.93925	4.94651	4.95238
34	ENSGALG00000017046	POSTN	periostin [Source:NCBI gene;Acc:395429]	54.7093	1.77485	0.477799	3.71464	0.000203491	0.00825253	73.2922	109.059	71.6783	16.8279	41.5507	15.8476
35	ENSGALG00000017053	SPART	spastic paraplegia 20 (Troyer syndrome) [Source:NCBI gene;Acc:418902]	470.101	1.81956	0.400812	4.53968	5.63395e-06	0.000439075	454.609	1021.56	721.76	305.872	119.705	197.105
36	ENSGALG00000008222	SLC26A5	solute carrier family 26 member 5 [Source:NCBI gene;Acc:417715]	1375.99	1.40317	0.376376	3.7281	0.000192928	0.0079997	1390.57	3160.72	1439.54	813.678	511.469	939.962
37	ENSGALG00000016388	KLHL34	kelch like family member 34 [Source:NCBI gene;Acc:418604]	1517.08	1.14211	0.30846	3.70261	0.000213393	0.00857349	1871.92	2778.51	1613.76	1072.04	647.992	1118.25
38	ENSGALG00000008050	HBP1	HMG-box transcription factor 1 [Source:NCBI gene;Acc:417705]	918.99	1.13737	0.29755	3.82245	0.000132134	0.00578976	1635.21	1228.67	926.84	573.138	715.265	434.819
39	ENSGALG00000017120	SACS	sacsin molecular chaperone [Source:NCBI gene;Acc:418944]	337.098	2.25449	0.350792	6.42687	1.30261e-10	4.01236e-08	606.146	355.193	710.81	81.1698	116.738	152.533
40	ENSGALG00000046927	-	-	118.162	1.26954	0.367951	3.4503	0.000559971	0.0173253	223.838	101.055	176.209	59.3925	80.1334	68.3429
41	ENSGALG00000053936	-	-	391.769	1.77496	0.359552	4.93659	7.95008e-07	7.97288e-05	846.822	319.174	653.069	182.137	191.924	157.486
42	ENSGALG00000053172	-	-	108.437	1.21381	0.338993	3.58063	0.000342765	0.0121157	169.364	105.057	180.191	66.3217	53.4223	76.2667
43	ENSGALG00000047851	-	-	1349.19	1.84452	0.376243	4.90248	9.46359e-07	9.30321e-05	2783.12	1150.63	2398.24	749.336	374.945	638.857
44	ENSGALG00000039499	LRRCC1	leucine rich repeat and coiled-coil centrosomal protein 1 [Source:NCBI gene;Acc:420205]	20.7036	1.86736	0.605423	3.08438	0.00203975	0.0428699	33.6748	22.012	41.8123	5.93925	13.8502	6.93333
45	ENSGALG00000042679	RETREG1	family with sequence similarity 134 member B [Source:NCBI gene;Acc:100859798]	6610.03	1.67521	0.414102	4.04539	5.22356e-05	0.00270309	17345.5	7987.34	4870.14	3882.29	2894.7	2680.23
46	ENSGALG00000010949	GPNMB	glycoprotein nmb [Source:NCBI gene;Acc:428431]	11.5944	2.96116	0.895701	3.30597	0.000946495	0.024737	27.7322	14.0076	19.9106	0.989876	5.93581	0.990476
47	ENSGALG00000010961	IGF2BP3	insulin like growth factor 2 mRNA binding protein 3 [Source:NCBI gene;Acc:420617]	136.543	2.04979	0.630375	3.2517	0.00114718	0.0284857	494.227	78.0424	87.6068	62.3622	39.572	57.4476
48	ENSGALG00000013209	SLC39A6	solute carrier family 39 member 6 [Source:NCBI gene;Acc:420984]	85.7621	1.39788	0.388494	3.59821	0.000320419	0.0114827	162.431	104.057	106.522	64.3419	30.6683	46.5524
49	ENSGALG00000013462	STX17	syntaxin 17 [Source:NCBI gene;Acc:420995]	732.719	1.048	0.332719	3.14981	0.00163374	0.0365038	985.482	913.497	1064.22	493.948	671.736	267.429
50	ENSGALG00000013575	IFI6	interferon alpha inducible protein 6 [Source:NCBI gene;Acc:403120]	112.309	2.02894	0.556056	3.6488	0.000263467	0.00987964	314.958	57.031	169.24	35.6355	63.3153	33.6762
51	ENSGALG00000011405	SLC4A7	solute carrier family 4 member 7 [Source:NCBI gene;Acc:420658]	67.0983	1.79455	0.401423	4.47048	7.80456e-06	0.000571723	95.0817	79.043	138.379	36.6254	20.7753	32.6857
52	ENSGALG00000040917	PIK3R4	phosphoinositide-3-kinase regulatory subunit 4 [Source:NCBI gene;Acc:428449]	519.572	1.27671	0.259464	4.92056	8.62955e-07	8.58773e-05	769.568	703.382	733.707	341.507	214.678	354.591
53	ENSGALG00000033631	MYC	v-myc avian myelocytomatosis viral oncogene homolog [Source:NCBI gene;Acc:420332]	335.174	2.30444	0.479416	4.80677	1.53392e-06	0.000138771	823.051	442.24	407.172	41.5748	116.738	180.267
54	ENSGALG00000013886	LDLRAD4	low density lipoprotein receptor class A domain containing 4 [Source:NCBI gene;Acc:421044]	356.528	1.72803	0.522314	3.30842	0.00093824	0.0246366	1025.1	362.197	255.852	104.927	123.663	267.429
55	ENSGALG00000031275	TUBB6	tubulin beta 6 class V [Source:NCBI gene;Acc:421037]	131.817	1.4785	0.485835	3.04321	0.00234065	0.0465147	175.307	309.168	97.5621	35.6355	89.0371	84.1905
56	ENSGALG00000039169	MLH1	mutL homolog 1 [Source:NCBI gene;Acc:420729]	275.729	1.23212	0.247775	4.97272	6.60216e-07	6.94407e-05	324.863	457.249	378.302	178.178	148.395	167.39
57	ENSGALG00000026264	MAFA	MAF bZIP transcription factor A [Source:NCBI gene;Acc:395881]	2878.86	1.3091	0.25448	5.14421	2.68648e-07	3.21805e-05	4719.42	3814.07	3773.06	1290.8	1541.33	2134.48
58	ENSGALG00000014795	TGIF1	TGFB induced factor homeobox 1 [Source:NCBI gene;Acc:396339]	134.359	1.98769	0.495962	4.00775	6.12997e-05	0.00306191	394.193	147.08	102.54	40.5849	61.3367	60.4191
59	ENSGALG00000037156	-	uncharacterized LOC420807 [Source:NCBI gene;Acc:420807]	91.5026	2.34947	0.697332	3.36923	0.000753785	0.0207926	236.714	48.0261	174.218	6.92913	60.3474	22.781
60	ENSGALG00000042534	NFATC1	nuclear factor of activated T-cells 1 [Source:NCBI gene;Acc:420815]	4341.61	1.38041	0.279124	4.94551	7.59458e-07	7.79771e-05	8473.17	4920.68	5426.64	1927.29	2626.59	2675.28
61	ENSGALG00000031035	PCMTD1	protein-L-isoaspartate (D-aspartate) O-methyltransferase domain containing 1 [Source:NCBI gene;Acc:421114]	3835.45	1.52402	0.223602	6.81579	9.37502e-12	3.91241e-09	7012.28	4810.62	5252.42	2150.01	1849	1938.36
62	ENSGALG00000015259	RB1CC1	RB1 inducible coiled-coil 1 [Source:NCBI gene;Acc:421116]	1014.95	1.41149	0.297437	4.74551	2.07979e-06	0.000180579	1722.37	1128.61	1574.93	458.312	760.773	444.724
63	ENSGALG00000015404	-	kinesin family member 20A-like [Source:NCBI gene;Acc:430761]	106.039	2.85635	0.513407	5.56352	2.64383e-08	4.2472e-06	122.814	236.128	200.102	26.7266	42.54	7.92381
64	ENSGALG00000007254	ARHGAP12	Rho GTPase activating protein 12 [Source:NCBI gene;Acc:420473]	149.587	1.83953	0.31887	5.76891	7.97847e-09	1.38913e-06	271.379	210.114	220.012	72.2609	43.5293	80.2286
65	ENSGALG00000012816	SLC22A23	solute carrier family 22 member 23 [Source:NCBI gene;Acc:420881]	295.75	1.10838	0.272309	4.0703	4.6953e-05	0.00247931	378.346	325.177	508.717	217.773	166.203	178.286
66	ENSGALG00000043033	EYA1	EYA transcriptional coactivator and phosphatase 1 [Source:NCBI gene;Acc:395718]	155.655	1.71743	0.308815	5.56137	2.67666e-08	4.2472e-06	311.987	193.105	211.053	70.2812	64.3046	83.2
67	ENSGALG00000009700	PDK4	pyruvate dehydrogenase kinase 4 [Source:NCBI gene;Acc:420570]	5814.85	7.12934	0.935723	7.61907	2.555e-14	1.574e-11	8834.68	23815.9	1991.06	46.5241	136.524	64.381
68	ENSGALG00000049988	-	-	227.994	5.26627	1.30816	4.0257	5.68071e-05	0.00285958	1124.14	23.0125	186.164	13.8583	11.8716	8.91429
69	ENSGALG00000011537	PDE10A	phosphodiesterase 10A [Source:NCBI gene;Acc:421574]	875.227	3.1064	0.481465	6.45197	1.10406e-10	3.48372e-08	1406.42	2471.34	827.287	227.671	246.336	72.3048
70	ENSGALG00000016400	RSAD2	radical S-adenosyl methionine domain containing 2 [Source:NCBI gene;Acc:428650]	40.4027	2.35724	0.571864	4.12204	3.75539e-05	0.00207622	86.1678	37.0201	79.6425	9.89876	22.7539	6.93333
71	ENSGALG00000041684	FBXO30	F-box protein 30 [Source:NCBI gene;Acc:421612]	887.854	1.24862	0.327612	3.81127	0.000138253	0.00596194	1566.87	1226.67	955.71	318.74	628.206	630.933
72	ENSGALG00000041575	PPP1R14C	protein phosphatase 1 regulatory inhibitor subunit 14C [Source:NCBI gene;Acc:421630]	56.9865	1.80115	0.593382	3.0354	0.0024022	0.0474462	89.1391	66.0359	110.504	34.6456	4.94651	36.6476
73	ENSGALG00000016440	KLF11	Kruppel like factor 11 [Source:NCBI gene;Acc:421934]	222.126	1.87121	0.514122	3.63962	0.00027304	0.0101503	620.012	309.168	117.473	76.2204	81.1227	128.762
74	ENSGALG00000016456	LPIN1	lipin 1 [Source:NCBI gene;Acc:421945]	798.101	2.72109	0.230425	11.809	3.50648e-32	1.51211e-28	1373.73	1343.73	1440.53	214.803	165.213	250.59
75	ENSGALG00000027159	-	CNKSR family member 3 [Source:NCBI gene;Acc:421646]	195.986	1.68353	0.349374	4.81869	1.44502e-06	0.000132583	218.886	378.206	299.655	62.3622	91.0157	125.79
76	ENSGALG00000019979	DYNLT1	dynein light chain Tctex-type 1 [Source:NCBI gene;Acc:421660]	108.276	1.03728	0.320353	3.23793	0.00120399	0.0296687	170.355	129.07	137.383	64.3419	56.3902	92.1143
77	ENSGALG00000013742	EZR	ezrin [Source:NCBI gene;Acc:395701]	50.4935	1.33239	0.403243	3.30418	0.000952533	0.0248446	98.053	64.0348	54.7542	30.6861	28.6897	26.7429
78	ENSGALG00000013754	PLAGL1	PLAG1 like zinc finger 1 [Source:NCBI gene;Acc:769676]	291.683	2.41631	0.561296	4.30488	1.67078e-05	0.00105121	925.066	272.148	276.758	40.5849	159.277	76.2667
79	ENSGALG00000043290	-	-	60.0916	1.5655	0.442088	3.54116	0.000398371	0.0135624	115.881	60.0326	93.58	33.6558	39.572	17.8286
80	ENSGALG00000014892	CEP85L	centrosomal protein 85 like [Source:NCBI gene;Acc:100857774]	830.939	2.09007	0.419779	4.97896	6.39263e-07	6.89178e-05	2099.72	1261.69	675.966	196.985	415.507	335.771
81	ENSGALG00000014907	DCBLD1	discoidin, CUB and LCCL domain containing 1 [Source:NCBI gene;Acc:421734]	160.248	1.81476	0.395023	4.59406	4.34707e-06	0.000345019	324.863	141.077	282.731	47.514	87.0585	78.2476
82	ENSGALG00000016719	TNFRSF21	TNF receptor superfamily member 21 [Source:NCBI gene;Acc:422062]	2256.93	1.1421	0.276647	4.12836	3.65362e-05	0.00203736	2295.83	3341.82	3681.48	1242.29	1797.56	1182.63
83	ENSGALG00000015286	SESN1	sestrin 1 [Source:NCBI gene;Acc:421766]	9974.95	3.46629	0.418983	8.2731	1.30523e-16	1.12572e-13	20953.6	20980.4	12949.9	686.974	2531.62	1747.2
84	ENSGALG00000015297	-	forkhead box O3 [Source:NCBI gene;Acc:421769]	5289.32	1.46611	0.294665	4.97553	6.50689e-07	6.94407e-05	10734.3	5720.11	6847.27	3043.87	3186.54	2203.81
85	ENSGALG00000015779	PM20D2	peptidase M20 domain containing 2 [Source:NCBI gene;Acc:421816]	3265.29	3.59905	0.41506	8.67115	4.27773e-18	4.61175e-15	9712.2	3511.91	4874.12	349.426	745.933	398.171
86	ENSGALG00000015780	PNRC1	proline rich nuclear receptor coactivator 1 [Source:NCBI gene;Acc:421817]	9796.63	1.28617	0.415922	3.09234	0.00198586	0.0420475	21512.2	9731.29	10443.1	5867.98	8277.48	2947.66
87	ENSGALG00000015969	FAM135A	family with sequence similarity 135 member A [Source:NCBI gene;Acc:421871]	984.047	1.22292	0.193209	6.32949	2.45975e-10	6.77058e-08	1397.5	1436.78	1299.17	594.915	647.992	527.924
88	ENSGALG00000016313	GCLC	glutamate-cysteine ligase catalytic subunit [Source:NCBI gene;Acc:421894]	649.63	2.00803	0.305456	6.57389	4.90179e-11	1.6688e-08	959.731	727.395	1434.56	300.922	215.668	259.505
89	ENSGALG00000008163	PSME4	proteasome activator subunit 4 [Source:NCBI gene;Acc:421218]	2896.16	1.44654	0.348235	4.15391	3.26844e-05	0.00187096	6388.3	3925.13	2399.23	1289.81	1711.49	1663.01
90	ENSGALG00000029333	-	-	58.9997	1.18937	0.379353	3.13525	0.00171707	0.0378605	60.4165	102.055	83.6247	41.5748	29.679	36.6476
91	ENSGALG00000051068	-	-	15.7261	3.09302	0.854457	3.61987	0.00029475	0.0107717	39.6174	8.00435	36.8347	1.97975	2.9679	4.95238
92	ENSGALG00000008006	CAPN6	calpain 6 [Source:NCBI gene;Acc:422341]	239.316	3.57872	0.975222	3.66964	0.000242889	0.00926917	517.007	123.067	684.926	10.8886	24.7325	75.2762
93	ENSGALG00000008076	TMEM164	transmembrane protein 164 [Source:NCBI gene;Acc:422344]	342.683	2.5164	0.402847	6.24653	4.19667e-10	1.08585e-07	504.131	927.504	318.57	81.1698	94.9729	129.752
94	ENSGALG00000008107	IRS4	insulin receptor substrate 4 [Source:NCBI gene;Acc:422347]	1507.61	1.52542	0.264492	5.76734	8.05322e-09	1.38913e-06	2663.28	2469.34	1580.9	666.186	853.767	812.191
95	ENSGALG00000028807	AP1AR	adaptor related protein complex 1 associated regulatory protein [Source:NCBI gene;Acc:422693]	159.099	1.37748	0.404807	3.40281	0.000666976	0.0190059	322.882	208.113	158.29	51.4735	90.0264	123.81
96	ENSGALG00000054998	-	-	654.278	3.15592	0.389183	8.1091	5.09976e-16	4.12347e-13	822.061	1142.62	1564.98	77.2103	111.791	207.01
97	ENSGALG00000051538	-	-	753.328	3.51165	0.447324	7.85035	4.14887e-15	3.15729e-12	863.659	1336.73	1955.22	70.2812	81.1227	212.952
98	ENSGALG00000020249	RAPGEF2	Rap guanine nucleotide exchange factor 2 [Source:NCBI gene;Acc:422418]	274.369	1.28439	0.318962	4.02678	5.65463e-05	0.00285758	406.078	279.152	481.837	127.694	140.481	210.971
99	ENSGALG00000009977	SMAD1	SMAD family member 1 [Source:NCBI gene;Acc:395680]	932.571	1.32574	0.22613	5.86275	4.55273e-09	8.79084e-07	1216.25	1389.76	1393.74	421.687	607.431	566.552
100	ENSGALG00000037410	HEPH	hephaestin [Source:NCBI gene;Acc:422168]	181.95	1.71144	0.354298	4.83052	1.36178e-06	0.000126584	411.03	237.129	188.155	95.028	86.0692	74.2857
101	ENSGALG00000013793	CLOCK	clock circadian regulator [Source:NCBI gene;Acc:373991]	1089.11	1.06081	0.266508	3.9804	6.87994e-05	0.00337143	1058.77	1894.03	1464.43	680.044	655.907	781.486
102	ENSGALG00000028608	BTC	betacellulin [Source:NCBI gene;Acc:448833]	291.741	1.01264	0.228553	4.43065	9.39504e-06	0.000667822	443.715	378.206	348.436	199.955	177.085	203.048
103	ENSGALG00000010291	RBPMS	RNA binding protein, mRNA processing factor [Source:NCBI gene;Acc:428738]	243.447	1.19312	0.235712	5.06178	4.1535e-07	4.79767e-05	355.566	323.176	337.485	173.228	135.534	135.695
104	ENSGALG00000010371	FAM13A	family with sequence similarity 13 member A [Source:NCBI gene;Acc:422515]	1077.83	2.33638	0.468787	4.98387	6.23238e-07	6.77549e-05	972.607	3060.66	1364.87	319.73	555.987	193.143
105	ENSGALG00000034741	ETNPPL	ethanolamine-phosphate phospho-lyase [Source:NCBI gene;Acc:428743]	1424.85	2.73899	0.408954	6.69756	2.11923e-11	8.06368e-09	1534.18	3913.13	1988.08	230.641	343.288	539.81
106	ENSGALG00000010535	SGMS2	sphingomyelin synthase 2 [Source:NCBI gene;Acc:422529]	1048.37	1.1595	0.339863	3.41167	0.000645654	0.0187283	1985.82	961.523	1397.73	887.918	487.726	569.524
107	ENSGALG00000005071	MPP1	membrane palmitoylated protein 1 [Source:NCBI gene;Acc:422197]	1738.15	1.14058	0.351317	3.24658	0.00116801	0.0288921	3366.49	1832	1976.13	1066.1	1499.78	688.381
108	ENSGALG00000005882	LRCH2	leucine rich repeats and calponin homology domain containing 2 [Source:NCBI gene;Acc:422220]	283.096	1.09549	0.234669	4.66823	3.03806e-06	0.00025034	374.384	441.24	341.467	190.056	161.256	190.171
109	ENSGALG00000010642	IRF2	interferon regulatory factor 2 [Source:NCBI gene;Acc:396115]	976.672	1.20847	0.273907	4.41198	1.02428e-05	0.000720172	1779.81	1126.61	1183.69	723.599	514.437	531.886
110	ENSGALG00000010837	ASB5	ankyrin repeat and SOCS box containing 5 [Source:NCBI gene;Acc:422572]	1701.75	1.05028	0.31579	3.32589	0.000881357	0.0232696	3228.82	2224.21	1432.57	979.977	1290.05	1054.86
111	ENSGALG00000011017	KLHL8	kelch like family member 8 [Source:NCBI gene;Acc:422589]	104.416	2.2489	0.60527	3.71553	0.000202775	0.00825253	86.1678	73.0397	358.391	21.7773	36.6041	50.5143
112	ENSGALG00000043935	AFF1	AF4/FMR2 family member 1 [Source:NCBI gene;Acc:422590]	1073.18	1.68251	0.263614	6.38249	1.74227e-10	5.12267e-08	1460.89	1622.88	1825.81	435.545	414.517	679.467
113	ENSGALG00000011208	HELQ	helicase, POLQ-like [Source:NCBI gene;Acc:422606]	103.812	1.1122	0.350871	3.16982	0.00152536	0.0348034	171.345	131.071	123.446	71.271	42.54	83.2
114	ENSGALG00000011404	HOPX	HOP homeobox [Source:NCBI gene;Acc:395241]	147.756	1.35293	0.320348	4.22332	2.40729e-05	0.00144852	215.915	216.118	205.08	62.3622	117.727	69.3333
115	ENSGALG00000015546	TBC1D14	TBC1 domain family member 14 [Source:NCBI gene;Acc:422862]	116.065	1.20358	0.301226	3.99561	6.45278e-05	0.00321075	192.144	145.079	148.334	81.1698	73.2083	56.4571
116	ENSGALG00000011476	SEPTIN11	septin 11 [Source:NCBI gene;Acc:422635]	369.731	1.20178	0.323479	3.71516	0.000203079	0.00825253	328.824	564.307	653.069	238.56	172.138	261.486
117	ENSGALG00000042020	CG-16	galectin CG-16 [Source:NCBI gene;Acc:404269]	277.594	1.41429	0.469518	3.01221	0.00259349	0.0495598	210.963	333.181	667.006	88.0989	134.545	231.771
118	ENSGALG00000033083	ATOH8	atonal bHLH transcription factor 8 [Source:NCBI gene;Acc:771738]	378.718	1.46291	0.356813	4.09993	4.13284e-05	0.00222777	759.663	562.306	345.449	213.813	138.502	252.571
119	ENSGALG00000020320	-	-	519.535	1.1315	0.266109	4.25202	2.11854e-05	0.00129893	731.931	732.398	675.966	275.185	437.271	264.457
120	ENSGALG00000014765	TRIM23	tripartite motif containing 23 [Source:NCBI gene;Acc:427164]	637.736	1.54433	0.311792	4.95308	7.30491e-07	7.56029e-05	1088.49	1168.64	592.341	306.861	390.774	279.314
121	ENSGALG00000014819	JMY	junction mediating and regulatory protein, p53 cofactor [Source:NCBI gene;Acc:427182]	141.48	1.38029	0.260845	5.29161	1.21243e-07	1.66863e-05	206.01	221.12	186.164	71.271	86.0692	78.2476
122	ENSGALG00000014939	GFM2	G elongation factor mitochondrial 2 [Source:NCBI gene;Acc:427205]	219.672	1.03818	0.315688	3.28862	0.0010068	0.0258431	295.149	380.207	211.053	153.431	110.802	167.39
123	ENSGALG00000002250	DTWD2	DTW domain containing 2 [Source:NCBI gene;Acc:427386]	116.864	1.00125	0.300864	3.32792	0.000874964	0.0231955	194.125	136.074	137.383	78.2002	87.0585	68.3429
124	ENSGALG00000013510	UTP15	UTP15, small subunit processome component [Source:NCBI gene;Acc:426152]	377.215	1.16251	0.314055	3.7016	0.000214243	0.00857997	669.534	574.312	320.561	229.651	212.7	256.533
125	ENSGALG00000014995	PGM5	phosphoglucomutase 5 [Source:NCBI gene;Acc:427215]	342.401	1.72099	0.351088	4.90188	9.49234e-07	9.30321e-05	441.734	521.283	613.247	87.109	171.149	219.886
126	ENSGALG00000005346	PPIC	peptidylprolyl isomerase C [Source:NCBI gene;Acc:768427]	65.2385	1.46784	0.474357	3.09439	0.00197219	0.0418954	140.642	101.055	45.7945	25.7368	37.5934	40.6095
127	ENSGALG00000015184	TLE4	transducin like enhancer of split 4 [Source:NCBI gene;Acc:374080]	304.049	1.03998	0.233594	4.4521	8.50365e-06	0.000614591	447.676	437.238	342.463	196.985	184.999	214.933
128	ENSGALG00000012608	DAPK1	death-associated protein kinase 1 [Source:NCBI gene;Acc:431670]	78.8323	1.35969	0.428817	3.17078	0.00152029	0.0347491	136.68	119.065	84.6202	24.7469	67.2725	40.6095
129	ENSGALG00000012610	CTSV	cathepsin V [Source:NCBI gene;Acc:427466]	2468.6	2.49861	0.81027	3.08368	0.00204458	0.0428699	4987.83	6567.57	1029.38	486.029	1210.9	529.905
130	ENSGALG00000030730	NOL6	nucleolar protein 6 [Source:NCBI gene;Acc:100858366]	162.827	1.65353	0.457548	3.61389	0.000301633	0.0109306	234.733	371.202	135.392	66.3217	47.4865	121.829
131	ENSGALG00000015209	NFIL3	nuclear factor, interleukin 3 regulated [Source:NCBI gene;Acc:395326]	1388.48	3.32237	0.400741	8.29058	1.12698e-16	1.04141e-13	3112.94	2348.28	2112.52	126.704	422.432	208
132	ENSGALG00000050497	-	-	26.858	1.86818	0.561676	3.32609	0.000880732	0.0232696	44.5696	59.0321	22.8972	11.8785	8.90371	13.8667
133	ENSGALG00000000247	WDR36	WD repeat domain 36 [Source:NCBI gene;Acc:415609]	514.012	1.15611	0.302125	3.82658	0.000129935	0.00575055	795.319	892.485	441.021	295.973	323.501	335.771
134	ENSGALG00000002854	PDZD2	PDZ domain containing 2 [Source:NCBI gene;Acc:427421]	252.657	1.02788	0.339144	3.03079	0.00243912	0.0477761	367.451	314.171	335.494	121.755	253.261	123.81
135	ENSGALG00000003353	RAI14	retinoic acid induced 14 [Source:NCBI gene;Acc:427431]	757.261	1.17035	0.290161	4.03344	5.49663e-05	0.00280778	1116.22	1335.73	693.886	532.553	418.474	446.705
136	ENSGALG00000003716	GDNF	glial cell derived neurotrophic factor [Source:NCBI gene;Acc:395569]	43.6608	2.32645	0.640918	3.62986	0.000283573	0.0104518	142.623	26.0141	49.7766	15.838	16.8181	10.8952
137	ENSGALG00000003803	DAB2	DAB2, clathrin adaptor protein [Source:NCBI gene;Acc:427449]	133.017	1.81974	0.367056	4.95765	7.13508e-07	7.44408e-05	259.494	211.115	151.321	60.3824	78.1548	37.6381
138	ENSGALG00000014832	PRKAA1	protein kinase AMP-activated catalytic subunit alpha 1 [Source:NCBI gene;Acc:427185]	249.965	1.09987	0.322174	3.4139	0.000640408	0.0186179	377.356	438.238	207.071	159.37	155.32	162.438
139	ENSGALG00000033098	C5orf51	chromosome Z open reading frame, human C5orf51 [Source:NCBI gene;Acc:427191]	197.916	1.08666	0.32334	3.36073	0.000777367	0.0212221	312.977	316.172	178.2	130.664	100.909	148.571
140	ENSGALG00000012148	ATG14	autophagy related 14 [Source:NCBI gene;Acc:428922]	228.792	1.08145	0.311869	3.46764	0.000525051	0.0166485	288.216	378.206	265.807	100.967	151.363	188.19
141	ENSGALG00000030732	MAPK8IP1	mitogen-activated protein kinase 8 interacting protein 1 [Source:NCBI gene;Acc:423202]	416.022	1.01158	0.327049	3.09307	0.001981	0.0420134	355.566	570.31	742.667	221.732	265.133	340.724
142	ENSGALG00000034939	-	-	153.739	1.1681	0.335955	3.47695	0.000507149	0.016195	168.374	219.119	250.874	70.2812	131.577	82.2095
143	ENSGALG00000009400	SLC8A3	solute carrier family 8 member A3 [Source:NCBI gene;Acc:395759]	152.775	2.90604	0.325157	8.93736	3.9857e-19	7.19125e-16	201.058	283.154	324.543	30.6861	42.54	34.6667
144	ENSGALG00000009552	-	galectin-related protein-like [Source:NCBI gene;Acc:423277]	81.8774	1.20674	0.38189	3.15991	0.00157816	0.0356312	97.0626	161.088	84.6202	52.4634	38.5827	57.4476
145	ENSGALG00000005294	PPFIBP2	PPFIA binding protein 2 [Source:NCBI gene;Acc:428843]	528.962	1.45727	0.399889	3.64417	0.000268253	0.01003	1191.49	615.335	519.668	169.269	391.763	286.248
146	ENSGALG00000005378	ARNTL	aryl hydrocarbon receptor nuclear translocator like [Source:NCBI gene;Acc:374115]	547.149	3.02873	0.259733	11.6609	2.01827e-31	6.5276e-28	1088.49	850.462	985.576	135.613	88.0478	134.705
147	ENSGALG00000005540	MICAL2	microtubule associated monooxygenase, calponin and LIM domain containing 2 [Source:NCBI gene;Acc:423031]	1995.3	2.37268	0.319183	7.43359	1.05692e-13	6.21514e-11	2593.95	3525.92	3914.43	604.814	421.442	911.238
148	ENSGALG00000005551	DKK3	dickkopf WNT signaling pathway inhibitor 3 [Source:NCBI gene;Acc:396023]	146.412	1.54068	0.507957	3.03309	0.00242061	0.0475604	149.556	92.05	412.15	86.1192	60.3474	78.2476
149	ENSGALG00000009723	FMN1	formin 1 [Source:NCBI gene;Acc:386747]	77.1118	1.4383	0.445927	3.22542	0.0012579	0.0305082	179.269	79.043	79.6425	50.4837	44.5186	29.7143
150	ENSGALG00000005662	AMPD3	adenosine monophosphate deaminase 3 [Source:NCBI gene;Acc:423041]	1548.54	1.27037	0.296981	4.27763	1.88891e-05	0.00118052	2509.76	2537.38	1521.17	812.688	1180.24	729.981
151	ENSGALG00000009995	AKAP6	A-kinase anchoring protein 6 [Source:NCBI gene;Acc:423314]	1057.53	1.98999	0.291802	6.81964	9.12686e-12	3.91241e-09	1496.55	1704.93	1867.62	499.887	267.111	509.105
152	ENSGALG00000014569	PNPLA2	patatin like phospholipase domain containing 2 [Source:NCBI gene;Acc:431066]	996.787	2.7947	0.423562	6.59808	4.16515e-11	1.45634e-08	1037.98	3021.64	1167.76	325.669	177.085	250.59
153	ENSGALG00000007077	CPT1A	carnitine palmitoyltransferase 1A [Source:NCBI gene;Acc:423118]	340.472	4.09609	0.485897	8.42995	3.458e-17	3.44124e-14	457.581	1194.65	277.753	36.6254	35.6148	40.6095
154	ENSGALG00000054735	FAM181A	family with sequence similarity 181, member A [Source:NCBI gene;Acc:423427]	7.30083	3.78144	1.15437	3.27577	0.00105373	0.0267296	10.8948	15.0082	14.933	0	1.9786	0.990476
155	ENSGALG00000010881	ASB2	ankyrin repeat and SOCS box containing 2 [Source:NCBI gene;Acc:423428]	10585.9	4.79238	0.36003	13.3111	1.99585e-40	1.29101e-36	16970.1	29630.1	14703	461.282	1010.08	740.876
156	ENSGALG00000010884	DDX24	DEAD-box helicase 24 [Source:NCBI gene;Acc:423429]	183.359	1.53574	0.340735	4.50716	6.57025e-06	0.000505948	339.719	286.156	192.138	112.846	64.3046	104.99
157	ENSGALG00000046747	-	-	52.0571	2.78434	0.455421	6.11377	9.73047e-10	2.33117e-07	81.2156	79.043	112.495	14.8481	17.8074	6.93333
158	ENSGALG00000053062	-	-	117.68	1.28073	0.396658	3.2288	0.0012431	0.0303434	140.642	235.128	124.441	66.3217	94.9729	44.5714
159	ENSGALG00000020788	CCDC141	coiled-coil domain containing 141 [Source:NCBI gene;Acc:770766]	565.538	2.35006	0.49645	4.73373	2.20428e-06	0.000188853	567.519	493.268	1776.03	163.329	116.738	276.343
160	ENSGALG00000009846	BBS5	Bardet-Biedl syndrome 5 [Source:NCBI gene;Acc:424165]	1070.53	2.04167	0.531913	3.83835	0.000123863	0.00554598	3280.32	1018.55	869.099	710.731	230.507	313.981
161	ENSGALG00000034212	CFAP65	cilia and flagella associated protein 65 [Source:NCBI gene;Acc:424206]	32.6731	4.57016	0.683937	6.68214	2.35484e-11	8.46238e-09	74.2826	69.0375	44.7989	0.989876	2.9679	3.96191
162	ENSGALG00000012480	NMI	N-myc and STAT interactor [Source:NCBI gene;Acc:424314]	117.024	1.17257	0.349122	3.35863	0.000783302	0.0212444	197.096	113.061	176.209	57.4128	92.9943	65.3714
163	ENSGALG00000020742	PPRC1	peroxisome proliferator-activated receptor gamma, coactivator-related 1 [Source:NCBI gene;Acc:423848]	274.225	1.13939	0.294724	3.86595	0.000110659	0.00500557	450.648	407.221	273.771	181.147	197.86	134.705
164	ENSGALG00000007666	KCNIP2	potassium voltage-gated channel interacting protein 2 [Source:NCBI gene;Acc:374098]	7.45992	4.4339	1.42402	3.11366	0.00184784	0.0400882	21.7896	17.0092	3.98213	0	1.9786	0
165	ENSGALG00000008293	SH3PXD2A	SH3 and PX domains 2A [Source:NCBI gene;Acc:423876]	240.438	1.08442	0.353094	3.07118	0.00213212	0.0440628	454.609	210.114	315.584	133.633	127.62	201.067
166	ENSGALG00000008555	MXI1	MAX interactor 1, dimerization protein [Source:NCBI gene;Acc:423888]	1165.87	1.06258	0.339633	3.1286	0.0017564	0.0385127	1848.15	2026.1	856.157	619.662	867.617	777.524
167	ENSGALG00000008914	NRAP	nebulin-related anchoring protein [Source:NCBI gene;Acc:423899]	19725.1	1.29927	0.389914	3.3322	0.000861613	0.0228885	33775.8	28587.5	21792.2	19328.3	6971.61	7895.09
168	ENSGALG00000008933	CASP7	caspase 7 [Source:NCBI gene;Acc:423901]	43.2027	1.51167	0.452554	3.34031	0.000836857	0.0224699	82.2061	38.0207	71.6783	19.7975	24.7325	22.781
169	ENSGALG00000009504	-	NSE4 homolog A, SMC5-SMC6 complex component [Source:NCBI gene;Acc:423937]	197.444	1.24564	0.268298	4.64277	3.43773e-06	0.00028148	295.149	304.165	233.95	95.028	134.545	121.829
170	ENSGALG00000032373	-	transforming acidic coiled-coil containing protein 2 [Source:NCBI gene;Acc:423939]	1775.21	1.78762	0.410499	4.35473	1.33228e-05	0.000879373	3686.4	2414.31	2158.31	380.112	1279.17	732.952
171	ENSGALG00000020615	STK32C	serine/threonine kinase 32C [Source:NCBI gene;Acc:769291]	25.0119	1.58004	0.523374	3.01895	0.0025365	0.0487589	42.5887	36.0196	33.8481	6.92913	15.8288	14.8571
172	ENSGALG00000002967	ZNF365	zinc finger protein 365 [Source:NCBI gene;Acc:423658]	853.248	1.29285	0.190099	6.80095	1.03935e-11	4.20189e-09	1278.65	1102.6	1254.37	496.918	467.939	519.01
173	ENSGALG00000003172	SLC16A9	solute carrier family 16 member 9 [Source:NCBI gene;Acc:423667]	1813.63	1.77967	0.346334	5.1386	2.76786e-07	3.28512e-05	2383.98	3079.67	2963.7	696.872	1267.29	490.286
174	ENSGALG00000005004	SAMD8	sterile alpha motif domain containing 8 [Source:NCBI gene;Acc:428946]	952.368	1.14106	0.255271	4.47	7.82214e-06	0.000571723	1664.92	1149.63	1116.99	555.32	701.415	525.943
175	ENSGALG00000038722	SORBS1	sorbin and SH3 domain containing 1 [Source:NCBI gene;Acc:423749]	2781.31	1.13155	0.372618	3.03675	0.00239141	0.0473778	5735.61	3010.64	2711.83	2501.42	1174.3	1554.06
176	ENSGALG00000005867	2022-03-08	membrane associated ring-CH-type finger 8 [Source:NCBI gene;Acc:423770]	98.9202	1.3851	0.316924	4.37046	1.23986e-05	0.000835418	144.603	174.095	110.504	50.4837	58.3688	55.4667
177	ENSGALG00000045085	IFIT5	interferon induced protein with tetratricopeptide repeats 5 [Source:NCBI gene;Acc:423790]	213.64	2.00734	0.640079	3.13609	0.00171218	0.0378605	632.888	77.0419	316.579	52.4634	153.342	49.5238
178	ENSGALG00000006431	PANK1	pantothenate kinase 1 [Source:NCBI gene;Acc:423792]	122.047	1.45219	0.344074	4.22057	2.43681e-05	0.00145949	236.714	181.098	118.468	72.2609	59.3581	64.381
179	ENSGALG00000006763	EXOC6	exocyst complex component 6 [Source:NCBI gene;Acc:423807]	1026.87	1.28381	0.310792	4.13076	3.61562e-05	0.00203371	2054.16	1328.72	984.581	629.561	488.715	675.505
180	ENSGALG00000030597	KIF11	kinesin family member 11 [Source:NCBI gene;Acc:423809]	98.8854	2.82772	0.628527	4.49897	6.82844e-06	0.000522719	165.403	49.0267	305.628	41.5748	12.8609	18.819
181	ENSGALG00000009988	ELOVL1	ELOVL fatty acid elongase 1 [Source:NCBI gene;Acc:424564]	468.879	2.7176	0.488745	5.56037	2.69205e-08	4.2472e-06	1078.58	1104.6	258.838	104.927	92.9943	173.333
182	ENSGALG00000032098	ARTN	artemin [Source:NCBI gene;Acc:100857910]	16.8442	6.55569	1.70546	3.84395	0.000121069	0.00545737	94.0913	2.00109	3.98213	0	0	0.990476
183	ENSGALG00000010221	ZSWIM5	zinc finger SWIM-type containing 5 [Source:NCBI gene;Acc:424591]	119.808	2.11778	0.489773	4.324	1.53225e-05	0.000986208	150.546	327.178	106.522	45.5343	63.3153	25.7524
184	ENSGALG00000005782	GCLM	glutamate-cysteine ligase modifier subunit [Source:NCBI gene;Acc:424492]	2734.97	1.17233	0.345638	3.39178	0.000694394	0.0196144	5838.61	2314.26	3213.58	1993.61	1595.74	1454.02
185	ENSGALG00000029380	-	-	28.6714	1.74182	0.545286	3.19433	0.00140158	0.0330277	28.7226	35.019	68.6917	15.838	11.8716	11.8857
186	ENSGALG00000006260	KLHL30	kelch like family member 30 [Source:NCBI gene;Acc:424851]	1749.96	1.4298	0.391617	3.65101	0.000261213	0.00982359	2758.36	1601.87	3297.2	543.442	844.863	1454.02
187	ENSGALG00000006253	ILKAP	ILK associated serine/threonine phosphatase [Source:NCBI gene;Acc:424850]	375.31	1.04099	0.261678	3.97815	6.94542e-05	0.00337902	411.03	461.251	643.113	218.762	267.111	250.59
188	ENSGALG00000006947	BDH1A	3-hydroxybutyrate dehydrogenase, type 1 A [Source:NCBI gene;Acc:424891]	2519.24	1.04948	0.245794	4.26975	1.95688e-05	0.0012113	3629.94	2580.4	3981.13	1617.46	1420.64	1885.87
189	ENSGALG00000007253	IL1RAP	interleukin 1 receptor accessory protein [Source:NCBI gene;Acc:424908]	45.8612	1.25722	0.416358	3.01957	0.00253138	0.0487589	82.2061	59.0321	52.7632	33.6558	27.7004	19.8095
190	ENSGALG00000050897	TNIK	TRAF2 and NCK interacting kinase [Source:HGNC Symbol;Acc:HGNC:30765]	728.414	1.37747	0.269173	5.11742	3.09746e-07	3.64289e-05	791.357	1010.55	1353.92	404.859	351.202	458.591
191	ENSGALG00000009298	-	-	1352.12	1.50515	0.214798	7.00726	2.43026e-12	1.13808e-09	1795.66	1878.02	2325.56	702.812	624.249	786.438
192	ENSGALG00000002193	-	Rho guanine nucleotide exchange factor 4 [Source:HGNC Symbol;Acc:HGNC:684]	88.4316	1.43108	0.419996	3.40738	0.000655906	0.0188986	116.871	77.0419	193.133	39.595	43.5293	60.4191
193	ENSGALG00000002277	KLHL24	kelch like family member 24 [Source:NCBI gene;Acc:424763]	3348.31	3.10035	0.354714	8.74041	2.32276e-18	3.00495e-15	6199.13	6912.76	4880.1	428.616	562.912	1106.36
194	ENSGALG00000036356	YEATS2	YEATS domain containing 2 [Source:NCBI gene;Acc:424764]	545.895	1.68717	0.281411	5.99541	2.02974e-09	4.30471e-07	948.836	870.473	679.948	188.076	258.208	329.829
195	ENSGALG00000044293	-	-	12.1051	2.50329	0.796627	3.14236	0.00167592	0.0371894	22.78	27.0147	11.9464	5.93925	1.9786	2.97143
196	ENSGALG00000054344	-	-	9.11269	2.78503	0.895839	3.10885	0.00187818	0.0406321	19.8087	13.0071	14.933	1.97975	3.9572	0.990476
197	ENSGALG00000030773	CP	ceruloplasmin [Source:NCBI gene;Acc:771940]	232.685	1.22303	0.320285	3.81856	0.00013423	0.00581616	438.762	208.113	330.517	143.532	139.491	135.695
198	ENSGALG00000055140	-	-	44.388	1.83191	0.545197	3.36008	0.000779199	0.0212221	61.4069	34.0185	112.495	25.7368	12.8609	19.8095
199	ENSGALG00000006689	ABHD2	abhydrolase domain containing 2 [Source:NCBI gene;Acc:415493]	1110.23	2.05396	0.347908	5.90374	3.5536e-09	6.96559e-07	2493.91	1890.03	984.581	474.15	341.309	477.41
200	ENSGALG00000006882	ST8SIA2	ST8 alpha-N-acetyl-neuraminide alpha-2,8-sialyltransferase 2 [Source:NCBI gene;Acc:414336]	123.801	1.87251	0.549175	3.40967	0.000650421	0.0187823	242.656	66.0359	274.767	30.6861	86.0692	42.5905
201	ENSGALG00000034100	UACA	uveal autoantigen with coiled-coil domains and ankyrin repeats [Source:NCBI gene;Acc:415569]	1339.51	1.39605	0.460176	3.03374	0.00241541	0.0475604	2278.99	2392.3	1152.83	335.568	1291.04	586.362
202	ENSGALG00000008425	MAP1A	microtubule associated protein 1A [Source:NCBI gene;Acc:415588]	333.781	1.39629	0.287518	4.85636	1.19565e-06	0.000113736	352.595	530.288	568.449	223.712	173.128	154.514
203	ENSGALG00000002167	PATL2	PAT1 homolog 2 [Source:NCBI gene;Acc:415327]	26.8272	2.32861	0.595061	3.91324	9.10665e-05	0.00422268	51.5026	21.0114	61.723	9.89876	8.90371	7.92381
204	ENSGALG00000001362	CLK3	CDC like kinase 3 [Source:NCBI gene;Acc:415295]	666.374	1.13601	0.275428	4.12452	3.71515e-05	0.00206278	845.831	915.498	986.572	315.77	367.031	567.543
205	ENSGALG00000001412	SEMA7A	semaphorin 7A (John Milton Hagen blood group) [Source:NCBI gene;Acc:415298]	2373.06	1.44912	0.433916	3.33963	0.000838908	0.0224699	1506.45	5381.93	3533.14	797.84	1662.03	1356.95
206	ENSGALG00000004261	AQP9	aquaporin 9 [Source:NCBI gene;Acc:415402]	127.104	2.28695	0.605858	3.77474	0.000160177	0.00681648	191.154	350.19	91.5889	11.8785	45.5079	72.3048
207	ENSGALG00000004304	TCF12	transcription factor 12 [Source:NCBI gene;Acc:396334]	2711.73	1.09948	0.245461	4.47926	7.49024e-06	0.000556903	4474.78	3823.08	2795.45	1493.72	1857.91	1825.45
208	ENSGALG00000030871	BCL2L10	BCL2 like 10 [Source:NCBI gene;Acc:395193]	2666.77	2.31419	0.421252	5.4936	3.93814e-08	6.0652e-06	8030.44	2627.43	2664.04	1031.45	743.955	903.314
209	ENSGALG00000006776	KLHDC8B	kelch domain containing 8B [Source:NCBI gene;Acc:416054]	329.525	1.83243	0.515456	3.55497	0.000378019	0.0131111	456.59	793.431	293.682	101.957	267.111	64.381
210	ENSGALG00000013723	OASL	2'-5'-oligoadenylate synthetase like [Source:NCBI gene;Acc:395908]	252.966	2.15006	0.53327	4.03183	5.53439e-05	0.00280778	478.38	147.08	613.247	62.3622	159.277	57.4476
211	ENSGALG00000048343	-	carboxylesterase 1 like 2 [Source:NCBI gene;Acc:769339]	19.0816	2.43974	0.712224	3.42553	0.000613598	0.0181236	29.713	52.0283	14.933	3.9595	8.90371	4.95238
212	ENSGALG00000000521	SPIRE2	spire-type actin nucleation factor 2 [Source:NCBI gene;Acc:415855]	12.9176	5.25398	1.32099	3.97731	6.96995e-05	0.00337902	32.6843	7.00381	35.8391	0	1.9786	0
213	ENSGALG00000041787	PLA2G15	phospholipase A2 group XV [Source:NCBI gene;Acc:768530]	1501.26	1.93948	0.480936	4.03272	5.51353e-05	0.00280778	4200.43	1908.04	1036.35	381.102	934.89	546.743
214	ENSGALG00000001316	CPNE2	copine 2 [Source:NCBI gene;Acc:415646]	84.9162	1.16176	0.344127	3.37597	0.000735563	0.0204206	156.489	98.0533	97.5621	46.5241	54.4116	56.4571
215	ENSGALG00000050750	NRN1L	neuritin 1 like [Source:NCBI gene;Acc:100858970]	180.826	1.34853	0.418135	3.2251	0.00125929	0.0305082	155.498	266.145	357.396	118.785	55.4009	131.733
216	ENSGALG00000001779	KIAA0895L	KIAA0895 like [Source:NCBI gene;Acc:415660]	75.8745	1.17735	0.381603	3.08528	0.00203358	0.0428477	73.2922	93.0506	149.33	51.4735	43.5293	44.5714
217	ENSGALG00000002313	SLC38A7	solute carrier family 38 member 7 [Source:NCBI gene;Acc:107052162]	301.087	1.70217	0.268092	6.34919	2.16449e-10	6.22267e-08	535.825	359.195	486.815	136.603	122.673	165.41
218	ENSGALG00000003169	CBFB	core-binding factor beta subunit [Source:NCBI gene;Acc:395257]	320.531	1.25379	0.290675	4.31336	1.60789e-05	0.00102469	514.036	540.294	300.651	183.127	184.01	201.067
219	ENSGALG00000006327	FBXL21	F-box and leucine rich repeat protein 21 [Source:NCBI gene;Acc:416306]	733.729	1.04745	0.265035	3.95211	7.74656e-05	0.00368446	1018.17	1091.59	857.153	391.991	411.549	631.924
220	ENSGALG00000039652	-	Rho guanine nucleotide exchange factor 37 [Source:NCBI gene;Acc:416149]	319.148	1.19166	0.230642	5.16671	2.38256e-07	2.90785e-05	456.59	427.232	447.989	174.218	177.085	231.771
221	ENSGALG00000052972	-	-	28.3315	1.58191	0.459331	3.44394	0.000573305	0.0175189	43.5791	44.0239	39.8213	11.8785	15.8288	14.8571
222	ENSGALG00000038768	FAM20C	FAM20C, golgi associated secretory pathway kinase [Source:NCBI gene;Acc:416445]	183.993	2.02505	0.382311	5.29686	1.17812e-07	1.63885e-05	347.643	197.107	341.467	52.4634	108.823	56.4571
223	ENSGALG00000002201	PPL	periplakin [Source:NCBI gene;Acc:408044]	380.326	2.05974	0.348099	5.9171	3.2766e-09	6.52145e-07	493.236	658.358	688.908	83.1495	207.753	150.552
224	ENSGALG00000008056	B4GALT5	beta-1,4-galactosyltransferase 5 [Source:NCBI gene;Acc:107054826]	157.747	1.30121	0.298764	4.3553	1.32883e-05	0.000879373	167.383	233.127	272.776	81.1698	103.877	88.1524
225	ENSGALG00000003065	NECAB3	N-terminal EF-hand calcium binding protein 3 [Source:NCBI gene;Acc:419154]	250.175	1.01476	0.296119	3.42688	0.000610555	0.0181045	232.752	363.197	408.168	141.552	169.171	186.21
226	ENSGALG00000036838	-	peroxidasin like [Source:NCBI gene;Acc:419247]	16.0891	2.04709	0.677081	3.0234	0.00249951	0.0485527	16.8374	33.018	27.8749	6.92913	8.90371	2.97143
227	ENSGALG00000006106	TNFRSF6B	TNF receptor superfamily member 6b [Source:NCBI gene;Acc:395096]	16.368	3.95762	1.1183	3.53896	0.00040171	0.0136402	63.3878	2.00109	26.8794	0.989876	1.9786	2.97143
228	ENSGALG00000033416	HIC2	hypermethylated in cancer 2 [Source:NCBI gene;Acc:416768]	51.8835	1.38636	0.435873	3.18065	0.00146947	0.0338869	47.5409	85.0462	92.5844	28.7064	20.7753	36.6476
229	ENSGALG00000052223	YPEL1	yippee like 1 [Source:NCBI gene;Acc:416774]	95.2222	1.30872	0.321754	4.06746	4.75286e-05	0.0024995	161.441	136.074	109.508	54.4432	64.3046	45.5619
230	ENSGALG00000002403	ULK1	unc-51 like autophagy activating kinase 1 [Source:NCBI gene;Acc:416800]	1566.31	2.53709	0.436968	5.80614	6.39312e-09	1.1649e-06	1601.53	3758.04	2657.07	293.003	297.78	790.4
231	ENSGALG00000002579	RIMBP2	RIMS binding protein 2 [Source:NCBI gene;Acc:374105]	242.645	2.5223	0.523921	4.81426	1.47744e-06	0.000134603	319.91	246.134	673.975	72.2609	25.7218	117.867
232	ENSGALG00000034919	CDK2AP1	cyclin dependent kinase 2 associated protein 1 [Source:NCBI gene;Acc:416826]	678.1	1.54697	0.306133	5.05328	4.34292e-07	4.92846e-05	1210.31	1210.66	610.261	336.558	375.934	324.876
233	ENSGALG00000003743	VPS37B	VPS37B, ESCRT-I subunit [Source:NCBI gene;Acc:416835]	524.933	1.04423	0.304757	3.42644	0.000611553	0.0181045	651.706	589.32	880.05	467.221	252.272	309.029
234	ENSGALG00000004550	PPTC7	PTC7 protein phosphatase homolog [Source:NCBI gene;Acc:416869]	1815.55	1.57282	0.454128	3.46339	0.00053341	0.0168722	2175.98	4490.44	1486.33	718.65	554.998	1466.9
235	ENSGALG00000030996	-	-	30.9816	2.91384	0.562574	5.17947	2.22518e-07	2.768e-05	78.2443	50.0272	35.8391	6.92913	5.93581	8.91429
236	ENSGALG00000048882	-	-	52.8459	2.27046	0.482682	4.70385	2.55301e-06	0.000217291	120.833	88.0479	53.7587	13.8583	26.7111	13.8667
237	ENSGALG00000005043	-	acetyl-CoA carboxylase beta [Source:HGNC Symbol;Acc:HGNC:85]	306.641	2.26553	0.353462	6.40954	1.45961e-10	4.39139e-08	703.208	507.276	312.597	78.2002	117.727	120.838
238	ENSGALG00000007276	GCN1	GCN1, eIF2 alpha kinase activator homolog [Source:NCBI gene;Acc:416982]	14104.4	2.55695	0.248044	10.3085	6.45225e-25	1.39121e-21	18291.3	31159.9	22883.3	3943.66	4401.4	3947.05
239	ENSGALG00000007373	PRKAB1	protein kinase AMP-activated non-catalytic subunit beta 1 [Source:NCBI gene;Acc:416986]	438.005	1.69936	0.379259	4.48073	7.43873e-06	0.000556271	377.356	852.463	779.501	131.653	219.625	267.429
240	ENSGALG00000020975	TMEM233	transmembrane protein 233 [Source:NCBI gene;Acc:101748111]	1224.47	2.60454	0.18096	14.3929	5.73219e-47	7.41573e-43	2159.15	1965.07	2185.19	344.477	346.255	346.667
241	ENSGALG00000007383	HSPB8	heat shock protein family B (small) member 8 [Source:NCBI gene;Acc:416988]	10649.2	1.99053	0.346986	5.73664	9.65752e-09	1.64394e-06	22616.6	10524.7	17907.6	5874.91	2994.61	3976.76
242	ENSGALG00000001545	RAB40B	RAB40B, member RAS oncogene family [Source:NCBI gene;Acc:417338]	493.522	1.18917	0.350377	3.39399	0.000688829	0.0194997	1009.25	567.308	481.837	391.001	288.876	222.857
243	ENSGALG00000001577	FOXK2	forkhead box K2 [Source:NCBI gene;Acc:107049008]	1279.79	1.90033	0.451086	4.21278	2.52244e-05	0.00149692	3814.16	1240.67	1001.5	469.201	594.57	558.629
244	ENSGALG00000001626	-	urotensin 2 receptor [Source:NCBI gene;Acc:427800]	51.5788	2.57207	0.701285	3.66765	0.000244793	0.00931315	53.4835	77.0419	134.397	30.6861	1.9786	11.8857
245	ENSGALG00000002219	WBP2	WW domain binding protein 2 [Source:NCBI gene;Acc:417368]	497.814	1.08648	0.210137	5.17036	2.33639e-07	2.87866e-05	732.922	703.382	594.332	335.568	292.833	327.848
246	ENSGALG00000003078	MMD	monocyte to macrophage differentiation associated [Source:NCBI gene;Acc:417397]	706.743	1.62102	0.297418	5.45032	5.02796e-08	7.47664e-06	1389.58	1119.61	690.899	391.991	322.512	325.867
247	ENSGALG00000004505	CCDC137	coiled-coil domain containing 137 [Source:NCBI gene;Acc:417454]	43.2644	1.37409	0.418577	3.28277	0.00102793	0.0262813	44.5696	79.043	63.714	21.7773	26.7111	23.7714
248	ENSGALG00000050116	-	uncharacterized LOC112530017 [Source:NCBI gene;Acc:112530017]	8.44597	3.56096	1.16269	3.06269	0.00219356	0.0448164	27.7322	14.0076	4.97766	1.97975	1.9786	0
249	ENSGALG00000023517	AGPAT2	1-acylglycerol-3-phosphate O-acyltransferase 2 [Source:NCBI gene;Acc:772114]	99.6343	2.69073	0.580556	4.63474	3.57381e-06	0.000288965	131.728	326.177	59.7319	24.7469	37.5934	17.8286
250	ENSGALG00000004477	-	-	2005.31	1.8579	0.30779	6.03625	1.57734e-09	3.45865e-07	3727.01	3545.93	2157.32	1063.13	605.452	933.029
251	ENSGALG00000004509	-	polyubiquitin-C-like [Source:NCBI gene;Acc:101747587]	140987	1.45062	0.256483	5.6558	1.55126e-08	2.57291e-06	242852	229775	146705	65628.7	76150.5	84812.5
252	ENSGALG00000004613	P2RX5	purinergic receptor P2X 5 [Source:NCBI gene;Acc:395507]	800.862	2.69056	0.346882	7.7564	8.73711e-15	5.94905e-12	1175.65	1673.91	1311.12	133.633	182.031	328.838
253	ENSGALG00000005830	MNT	MAX network transcriptional repressor [Source:NCBI gene;Acc:427840]	270.75	1.12885	0.333152	3.38839	0.000703036	0.0197721	543.749	308.168	262.82	161.35	196.871	151.543
254	ENSGALG00000001153	AUTS2	AUTS2, activator of transcription and developmental regulator [Source:NCBI gene;Acc:417481]	97.0233	1.11237	0.353888	3.14327	0.00167074	0.0371894	125.785	93.0506	179.196	62.3622	69.2511	52.4952
255	ENSGALG00000001828	-	-	1853.23	2.14775	0.343783	6.24739	4.17379e-10	1.08585e-07	3893.4	2180.19	2998.54	909.696	404.624	732.952
256	ENSGALG00000002783	SLC43A2	solute carrier family 43 member 2 [Source:NCBI gene;Acc:417557]	2691.86	5.17328	0.445832	11.6037	3.94856e-31	1.02165e-27	4886.8	8834.8	1994.05	125.714	171.149	138.667
257	ENSGALG00000002843	RILP	Rab interacting lysosomal protein [Source:NCBI gene;Acc:417558]	281.273	2.17551	0.315279	6.90027	5.19021e-12	2.31537e-09	524.93	533.29	323.548	74.2407	117.727	113.905
258	ENSGALG00000030792	-	-	1040.26	2.25029	0.361145	6.23098	4.63518e-10	1.17579e-07	2200.75	1200.65	1756.12	494.938	203.796	385.295
259	ENSGALG00000041555	COL1A1	collagen type I alpha 1 chain [Source:NCBI gene;Acc:395532]	468.692	2.23377	0.538845	4.14549	3.3909e-05	0.00192404	683.4	1400.76	234.945	130.664	112.78	249.6
260	ENSGALG00000048091	-	interferon-induced protein 35 [Source:NCBI gene;Acc:420011]	150.161	1.03874	0.271928	3.81989	0.000133513	0.0058157	242.656	191.104	172.227	99.9774	103.877	91.1238
261	ENSGALG00000029304	SMARCD2	SWI/SNF related, matrix associated, actin dependent regulator of chromatin, subfamily d, member 2 [Source:NCBI gene;Acc:428275]	279.92	1.51846	0.34658	4.38127	1.1799e-05	0.000807639	537.806	461.251	245.896	111.856	156.31	166.4
262	ENSGALG00000030776	METTL7A	methyltransferase like 7A [Source:NCBI gene;Acc:426871]	144.026	1.7227	0.351933	4.89498	9.8317e-07	9.492e-05	179.269	223.121	260.829	40.5849	88.0478	72.3048
263	ENSGALG00000002506	SPSB1	splA/ryanodine receptor domain and SOCS box containing 1 [Source:NCBI gene;Acc:419441]	873.397	2.56369	0.473277	5.41689	6.06449e-08	8.81532e-06	2252.25	1391.76	838.238	111.856	419.464	226.819
264	ENSGALG00000002519	SLC25A33	solute carrier family 25 member 33 [Source:NCBI gene;Acc:419442]	99.5913	3.56595	0.68821	5.18148	2.20131e-07	2.76489e-05	398.155	109.059	43.8034	10.8886	12.8609	22.781
265	ENSGALG00000002527	-	transmembrane protein 201 [Source:NCBI gene;Acc:419443]	515.345	1.05707	0.258188	4.09417	4.23684e-05	0.00225564	821.07	593.323	673.975	265.287	404.624	333.791
266	ENSGALG00000051379	-	-	39.9169	2.0148	0.448028	4.49703	6.89085e-06	0.000523462	77.2539	50.0272	64.7096	11.8785	20.7753	14.8571
267	ENSGALG00000025937	FXYD6	FXYD domain containing ion transport regulator 6 [Source:NCBI gene;Acc:770406]	833.98	1.67251	0.385739	4.33587	1.45186e-05	0.000939138	1431.18	688.374	1689.42	271.226	361.095	562.591
268	ENSGALG00000041752	CD164L2	CD164 molecule like 2 [Source:NCBI gene;Acc:101748332]	592.906	1.52496	0.446151	3.41804	0.00063073	0.0184193	952.798	760.413	926.84	290.034	514.437	112.914
269	ENSGALG00000034107	TRIM63	tripartite motif containing 63 [Source:NCBI gene;Acc:426754]	20548.5	3.14231	1.02502	3.06562	0.00217219	0.0444711	87190.9	15452.4	8104.62	3134.94	3624.8	5783.39
270	ENSGALG00000010375	SLC30A2	solute carrier family 30 member 2 [Source:NCBI gene;Acc:425575]	13.3824	3.64606	1.20477	3.02636	0.00247514	0.0481517	64.3782	4.00218	5.97319	0.989876	0.989301	3.96191
271	ENSGALG00000000511	KCTD20	potassium channel tetramerization domain containing 20 [Source:NCBI gene;Acc:419814]	6328.45	1.60265	0.469289	3.41507	0.000637664	0.0185799	12254.6	13043.1	3267.33	2236.13	4617.07	2552.46
272	ENSGALG00000000195	SLC23A2	solute carrier family 23 member 2 [Source:NCBI gene;Acc:419520]	57.8051	1.51096	0.395005	3.82517	0.000130684	0.00575055	89.1391	70.0381	97.5621	28.7064	20.7753	40.6095
273	ENSGALG00000000209	PRNP	prion protein [Source:NCBI gene;Acc:396452]	1690.79	1.24269	0.28531	4.35557	1.3272e-05	0.000879373	2379.02	1889.03	2863.15	997.795	722.19	1293.56
274	ENSGALG00000039786	FGFR1	fibroblast growth factor receptor 1 [Source:NCBI gene;Acc:396516]	737.287	2.05687	0.485771	4.23424	2.29327e-05	0.00139287	1443.06	598.325	1525.15	106.907	430.346	319.924
275	ENSGALG00000039206	ARID5A	AT rich interactive domain 5A (MRF1-like) [Source:NCBI gene;Acc:101749459]	784.049	1.92805	0.516202	3.73506	0.000187667	0.00785712	1834.28	900.49	990.554	646.389	188.957	143.619
276	ENSGALG00000001800	-	dihydrouridine synthase 3 like [Source:NCBI gene;Acc:428339]	106.867	1.23645	0.29343	4.21378	2.51133e-05	0.00149692	128.756	168.091	153.312	54.4432	71.2297	65.3714
277	ENSGALG00000001342	HCN2	hyperpolarization activated cyclic nucleotide-gated potassium channel 2 [Source:NCBI gene;Acc:770384]	30.1888	2.02917	0.550323	3.68723	0.000226712	0.00880771	34.6652	64.0348	46.79	11.8785	5.93581	17.8286
278	ENSGALG00000002621	SLC25A42	solute carrier family 25 member 42 [Source:NCBI gene;Acc:427091]	939.783	1.43986	0.299843	4.80203	1.57062e-06	0.000141105	1059.76	1392.76	1667.52	525.624	347.245	645.791
279	ENSGALG00000043641	JUND	JunD proto-oncogene, AP-1 transcription factor subunit [Source:NCBI gene;Acc:107055370]	5834.03	1.32838	0.441422	3.00932	0.00261829	0.0498864	10676.9	4459.42	9898.57	5663.08	1995.42	2310.78
280	ENSGALG00000027696	-	ectoderm-neural cortex protein 1-like [Source:NCBI gene;Acc:425795]	224.563	2.19508	0.638316	3.43887	0.000584153	0.0175749	417.963	596.324	91.5889	135.613	80.1334	25.7524
281	ENSGALG00000003572	ARHGEF18	Rho/Rac guanine nucleotide exchange factor 18 [Source:NCBI gene;Acc:420132]	533.899	1.2668	0.348927	3.63055	0.00028282	0.0104518	890.401	936.509	436.043	391.001	229.518	319.924
282	ENSGALG00000040758	INSR	insulin receptor [Source:NCBI gene;Acc:420133]	959.492	1.09889	0.218616	5.02658	4.99308e-07	5.56857e-05	1458.91	1348.73	1116.99	533.543	613.367	685.41
283	ENSGALG00000000619	ANGPTL4	angiopoietin like 4 [Source:NCBI gene;Acc:769087]	12.1406	3.49358	1.07956	3.23612	0.00121168	0.0297395	9.90435	51.0277	5.97319	1.97975	2.9679	0.990476
284	ENSGALG00000052514	-	early endosome antigen 1-like [Source:NCBI gene;Acc:107055361]	258.381	1.96139	0.535723	3.6612	0.000251032	0.00946824	668.543	104.057	460.931	77.2103	126.631	112.914
285	ENSGALG00000022137	CRP	C-reactive protein, pentraxin-related [Source:NCBI gene;Acc:429786]	52.7024	2.60838	0.458248	5.69206	1.25517e-08	2.10884e-06	94.0913	73.0397	104.531	9.89876	10.8823	23.7714
286	ENSGALG00000041922	-	-	78.6316	1.85909	0.55773	3.33332	0.000858156	0.0228435	201.058	107.058	61.723	57.4128	28.6897	15.8476

## Sheet: Down-regulated genes
	Row.names	Gene_Symbol	Gene_Description	baseMean	log2FoldChange	lfcSE	stat	pvalue	padj	TB-sf_rep-1	TB-sf_rep-2	TB-sf_rep-3	BF-gsc_rep1	BF-gsc_rep2	BF-gsc_rep3
1	ENSGALG00000012662	NUAK1	NUAK family kinase 1 [Source:NCBI gene;Acc:418074]	146.916	-1.25825	0.374391	-3.36078	0.00077722	0.0212221	100.034	111.06	48.7811	158.38	256.229	207.01
2	ENSGALG00000015244	TBX19	T-box 19 [Source:NCBI gene;Acc:395793]	22.9496	-1.85499	0.587851	-3.15554	0.001602	0.036032	15.847	4.00218	9.95532	35.6355	39.572	32.6857
3	ENSGALG00000015240	-	coproporphyrinogen oxidase [Source:NCBI gene;Acc:418377]	488.69	-1.05641	0.332056	-3.18142	0.00146555	0.0338568	279.303	357.194	315.584	730.528	376.924	872.61
4	ENSGALG00000029970	LIMS1	LIM zinc finger domain containing 1 [Source:NCBI gene;Acc:414880]	568.627	-1.90969	0.453821	-4.20803	2.57603e-05	0.00152174	303.073	186.101	227.977	1612.51	409.571	672.533
5	ENSGALG00000017239	CTSC	cathepsin C [Source:NCBI gene;Acc:419014]	833.739	-1.23958	0.214469	-5.77977	7.48038e-09	1.34408e-06	474.418	472.257	541.569	1342.27	997.216	1174.7
6	ENSGALG00000008497	SLC38A2	solute carrier family 38 member 2 [Source:NCBI gene;Acc:417807]	1943.2	-1.67513	0.446317	-3.75322	0.000174575	0.00740484	1572.81	375.204	832.264	2202.47	2812.58	3863.85
7	ENSGALG00000009730	SLC38A4	solute carrier family 38 member 4 [Source:NCBI gene;Acc:417809]	395.582	-2.40535	0.52498	-4.5818	4.60997e-06	0.00036145	86.1678	207.113	83.6247	214.803	904.221	877.562
8	ENSGALG00000016834	MCF2L	MCF.2 cell line derived transforming sequence like [Source:NCBI gene;Acc:418748]	218.264	-1.46369	0.367399	-3.98393	6.7786e-05	0.0033344	135.69	146.079	66.7006	238.56	417.485	305.067
9	ENSGALG00000013177	BCAT1	branched chain amino acid transaminase 1 [Source:NCBI gene;Acc:418193]	339.775	-1.47325	0.480578	-3.06558	0.00217251	0.0444711	209.972	267.145	62.7185	320.72	482.779	695.314
10	ENSGALG00000026373	KCNJ8	Potassium inwardly rectifying channel subfamily J member 8 [Source:NCBI gene;Acc:395973]	96.1736	-1.15149	0.38225	-3.0124	0.00259193	0.0495598	78.2443	65.0354	35.8391	99.9774	158.288	139.657
11	ENSGALG00000011207	DUSP6	dual specificity phosphatase 6 [Source:NCBI gene;Acc:374272]	125.259	-1.14615	0.355863	-3.22076	0.0012785	0.0306296	97.0626	88.0479	48.7811	178.178	206.764	132.724
12	ENSGALG00000016955	VWA8	von Willebrand factor A domain containing 8 [Source:NCBI gene;Acc:428066]	869.005	-1.08057	0.292302	-3.69674	0.000218385	0.00861355	402.116	703.382	568.449	1343.26	878.499	1318.32
13	ENSGALG00000053511	APOLD1	apolipoprotein L domain containing 1 [Source:NCBI gene;Acc:769889]	58.9179	-3.14901	0.651036	-4.83693	1.31862e-06	0.000123616	9.90435	4.00218	21.9017	45.5343	182.031	90.1333
14	ENSGALG00000016164	ABCG1	ATP binding cassette subfamily G member 1 [Source:NCBI gene;Acc:418533]	45.716	-3.67566	0.522015	-7.04129	1.90472e-12	9.47743e-10	7.92348	7.00381	4.97766	56.4229	106.845	91.1238
15	ENSGALG00000017291	FAR2	fatty acyl-CoA reductase 2 [Source:NCBI gene;Acc:419043]	102.597	-1.71968	0.498184	-3.45189	0.000556665	0.0173115	52.493	57.031	33.8481	273.206	70.2404	128.762
16	ENSGALG00000042604	ARX	aristaless related homeobox [Source:NCBI gene;Acc:107057587]	119.797	-1.39381	0.39248	-3.55129	0.000383343	0.0132248	70.3208	78.0424	49.7766	100.967	242.379	177.295
17	ENSGALG00000014680	-	solute carrier family 25 member 33-like [Source:NCBI gene;Acc:418298]	67.5599	-1.73663	0.369976	-4.69391	2.68031e-06	0.000222277	32.6843	29.0158	31.857	74.2407	128.609	108.952
18	ENSGALG00000016420	SH3KBP1	SH3 domain containing kinase binding protein 1 [Source:NCBI gene;Acc:418608]	2079.33	-1.34368	0.332788	-4.03764	5.39907e-05	0.00277174	817.108	864.47	1844.72	2898.36	2916.46	3134.86
19	ENSGALG00000050832	-	-	22.4499	-3.49883	1.00195	-3.49201	0.000479392	0.0154661	2.9713	2.00109	5.97319	86.1192	2.9679	34.6667
20	ENSGALG00000010792	AGMO	alkylglycerol monooxygenase [Source:NCBI gene;Acc:772374]	17.0046	-2.91418	0.956615	-3.04635	0.00231639	0.0463888	0	1.00054	10.9508	41.5748	26.7111	21.7905
21	ENSGALG00000010825	AGR2	anterior gradient 2, protein disulphide isomerase family member [Source:NCBI gene;Acc:420596]	14.8511	-3.16176	0.957612	-3.30171	0.000960974	0.0250143	2.9713	2.00109	3.98213	21.7773	53.4223	4.95238
22	ENSGALG00000032975	UBE2QL1	ubiquitin conjugating enzyme E2 Q family like 1 [Source:HGNC Symbol;Acc:HGNC:37269]	391.876	-1.91709	0.309685	-6.19045	5.99939e-10	1.49258e-07	104.986	205.112	182.182	748.346	573.795	536.838
23	ENSGALG00000013149	MOCOS	molybdenum cofactor sulfurase [Source:NCBI gene;Acc:420964]	254.579	-1.05202	0.268683	-3.91548	9.02245e-05	0.00419868	140.642	193.105	163.267	422.677	308.662	299.124
24	ENSGALG00000036915	SQLE	squalene epoxidase [Source:NCBI gene;Acc:420335]	15.6874	-2.64913	0.785867	-3.37097	0.000749043	0.0207502	1.98087	2.00109	8.95978	26.7266	16.8181	37.6381
25	ENSGALG00000027053	AKAIN1	A-kinase anchor inhibitor 1 [Source:NCBI gene;Acc:769357]	12.2147	-2.84398	0.939241	-3.02795	0.00246215	0.048047	0.990435	1.00054	6.96872	18.8076	34.6255	10.8952
26	ENSGALG00000029378	ITGA9	integrin subunit alpha 9 [Source:NCBI gene;Acc:420757]	44.7651	-1.90125	0.513951	-3.69929	0.000216207	0.00857997	19.8087	14.0076	22.8972	70.2812	35.6148	105.981
27	ENSGALG00000042784	TPPP	tubulin polymerization promoting protein [Source:NCBI gene;Acc:420800]	24.7732	-1.99252	0.548155	-3.63496	0.00027802	0.0103059	12.8756	9.0049	7.96425	51.4735	26.7111	40.6095
28	ENSGALG00000006652	DIP2C	disco interacting protein 2 homolog C [Source:NCBI gene;Acc:420456]	658.704	-1.04505	0.310421	-3.36655	0.00076116	0.0209513	317.929	513.279	458.94	1015.61	588.634	1057.83
29	ENSGALG00000030585	UBXN2B	UBX domain protein 2B [Source:NCBI gene;Acc:421135]	37.9564	-2.72946	0.791728	-3.44747	0.00056587	0.0174301	12.8756	7.00381	9.95532	56.4229	132.566	8.91429
30	ENSGALG00000039186	-	Sjogren's syndrome nuclear autoantigen 1 [Source:NCBI gene;Acc:420480]	218.019	-1.01	0.226604	-4.45712	8.307e-06	0.000603751	142.623	141.077	150.325	303.892	265.133	305.067
31	ENSGALG00000030031	TTPA	alpha tocopherol transfer protein [Source:NCBI gene;Acc:771074]	10.2261	-5.81813	1.61763	-3.5967	0.000322282	0.0115176	0.990435	0	0	30.6861	28.6897	0.990476
32	ENSGALG00000035752	PEX2	peroxisomal biogenesis factor 2 [Source:NCBI gene;Acc:420192]	119.009	-1.22264	0.3517	-3.47637	0.000508245	0.016195	47.5409	83.0452	83.6247	173.228	202.807	123.81
33	ENSGALG00000035932	ZC2HC1A	zinc finger, C2HC-type containing 1A [Source:NCBI gene;Acc:769604]	85.1168	-1.0385	0.323636	-3.20885	0.00133269	0.0315768	52.493	47.0256	67.6962	135.613	106.845	101.029
34	ENSGALG00000011329	AFDN	afadin, adherens junction formation factor [Source:NCBI gene;Acc:421564]	362.838	-1.51046	0.278541	-5.42274	5.86916e-08	8.62834e-06	182.24	219.119	164.263	626.591	596.549	388.267
35	ENSGALG00000008998	FAM179A	family with sequence similarity 179 member A [Source:NCBI gene;Acc:421296]	301.922	-3.3637	0.429613	-7.82959	4.89453e-15	3.51781e-12	31.6939	60.0326	68.6917	893.858	386.817	370.438
36	ENSGALG00000008734	PCSK2	proprotein convertase subtilisin/kexin type 2 [Source:NCBI gene;Acc:395136]	44.453	-1.49862	0.440074	-3.40539	0.000660703	0.0189766	23.7704	32.0174	13.9374	54.4432	66.2832	76.2667
37	ENSGALG00000016485	RHOB	ras homolog family member B [Source:NCBI gene;Acc:395734]	443.545	-1.04101	0.342062	-3.04332	0.00233981	0.0465147	328.824	188.102	353.414	560.27	422.432	808.229
38	ENSGALG00000037402	NOV	nephroblastoma overexpressed [Source:NCBI gene;Acc:374135]	227.673	-2.18978	0.437582	-5.00426	5.60758e-07	6.20045e-05	129.747	67.0364	48.7811	213.813	518.394	388.267
39	ENSGALG00000031843	ARHGAP18	Rho GTPase activating protein 18 [Source:NCBI gene;Acc:421706]	424.809	-1.63591	0.312017	-5.24301	1.57976e-07	2.09466e-05	133.709	194.106	292.686	646.389	591.602	690.362
40	ENSGALG00000016620	PNOC	prepronociceptin [Source:NCBI gene;Acc:422019]	46.0543	-4.02926	0.729434	-5.52382	3.31713e-08	5.17032e-06	3.96174	10.0054	1.99106	152.441	29.679	78.2476
41	ENSGALG00000041296	-	SRY-box 7 [Source:NCBI gene;Acc:771337]	78.1907	-1.04199	0.323256	-3.22342	0.00126672	0.0305168	45.56	59.0321	48.7811	86.1192	116.738	112.914
42	ENSGALG00000015313	PDSS2	prenyl (decaprenyl) diphosphate synthase, subunit 2 [Source:NCBI gene;Acc:421777]	518.853	-1.09059	0.311021	-3.50648	0.000454071	0.0148717	232.752	279.152	482.833	776.062	644.035	698.286
43	ENSGALG00000035599	CD24	CD24 molecule [Source:NCBI gene;Acc:100859742]	267.736	-1.89115	0.465319	-4.06419	4.81994e-05	0.00252452	49.5217	185.101	106.522	404.859	264.143	596.267
44	ENSGALG00000010005	EPAS1	endothelial PAS domain protein 1 [Source:NCBI gene;Acc:395596]	1053.8	-1.08629	0.308799	-3.51777	0.000435183	0.0143989	610.108	930.506	483.828	1158.15	1333.58	1806.63
45	ENSGALG00000037249	KCNQ5	potassium voltage-gated channel subfamily Q member 5 [Source:NCBI gene;Acc:421866]	310.836	-1.52026	0.29337	-5.18207	2.19435e-07	2.76489e-05	105.976	168.091	208.066	436.535	462.004	484.343
46	ENSGALG00000011084	CCSAP	centriole, cilia and spindle associated protein [Source:NCBI gene;Acc:421533]	63.0882	-2.79094	0.671227	-4.15797	3.21084e-05	0.00184616	11.8852	13.0071	22.8972	59.3925	36.6041	234.743
47	ENSGALG00000048414	-	-	19.9765	-2.60522	0.62398	-4.17516	2.9778e-05	0.00172752	4.95217	3.00163	8.95978	39.595	33.6362	29.7143
48	ENSGALG00000054515	-	-	736.905	-1.09584	0.313066	-3.50035	0.000464642	0.0151413	392.212	322.175	694.881	1047.29	1029.86	935.01
49	ENSGALG00000031570	WDR54	WD repeat-containing protein 54 [Source:NCBI gene;Acc:101751597]	214.568	-2.21489	0.520132	-4.25832	2.05971e-05	0.00126888	23.7704	64.0348	140.37	458.312	252.272	348.648
50	ENSGALG00000007646	-	vascular endothelial growth factor receptor kdr-like [Source:NCBI gene;Acc:422316]	426.107	-1.57355	0.384316	-4.09443	4.23203e-05	0.00225564	155.498	333.181	154.307	479.1	541.148	893.41
51	ENSGALG00000012196	MCUB	mitochondrial calcium uniporter dominant negative beta subunit [Source:NCBI gene;Acc:422698]	74.7918	-2.23483	0.700472	-3.19047	0.00142041	0.0332293	28.7226	26.0141	23.8928	18.8076	257.218	94.0952
52	ENSGALG00000009758	SLC7A11	solute carrier family 7 member 11 [Source:NCBI gene;Acc:428731]	10.069	-5.79537	1.70647	-3.39612	0.000683486	0.0194335	0.990435	0	0	3.9595	1.9786	53.4857
53	ENSGALG00000009870	IL15	interleukin 15 [Source:NCBI gene;Acc:395258]	933.215	-1.43737	0.332918	-4.31749	1.57815e-05	0.00101072	340.709	699.38	469.891	1819.39	1049.65	1220.27
54	ENSGALG00000013907	KDR	kinase insert domain receptor [Source:NCBI gene;Acc:395323]	293.987	-1.36281	0.262867	-5.18443	2.1668e-07	2.76489e-05	176.297	193.105	124.441	416.738	379.892	473.448
55	ENSGALG00000010090	FAM160A1	family with sequence similarity 160 member A1 [Source:HGNC Symbol;Acc:HGNC:34237]	245.1	-1.31632	0.415759	-3.16606	0.00154518	0.0351619	116.871	168.091	136.388	594.915	245.347	208.99
56	ENSGALG00000004128	CYSLTR1	cysteinyl leukotriene receptor 1 [Source:NCBI gene;Acc:428691]	17.0062	-2.23249	0.652384	-3.42205	0.000621508	0.0182323	9.90435	5.00272	2.98659	28.7064	24.7325	30.7048
57	ENSGALG00000039869	PYURF	PIGY upstream reading frame [Source:HGNC Symbol;Acc:HGNC:44317]	73.4733	-2.70224	0.536858	-5.03344	4.81766e-07	5.41966e-05	12.8756	8.00435	37.8302	100.967	111.791	169.371
58	ENSGALG00000010744	GALNT7	polypeptide N-acetylgalactosaminyltransferase 7 [Source:NCBI gene;Acc:422561]	504.532	-1.08428	0.332705	-3.25899	0.0011181	0.0278706	295.149	203.11	471.882	783.981	574.784	698.286
59	ENSGALG00000006334	LAP3	leucine aminopeptidase 3 [Source:NCBI gene;Acc:425306]	626.169	-1.13683	0.187713	-6.05619	1.39386e-09	3.10902e-07	417.963	370.201	386.266	857.232	881.467	843.886
60	ENSGALG00000006707	NOX1	NADPH oxidase 1 [Source:NCBI gene;Acc:422257]	156.267	-1.80111	0.565156	-3.18692	0.00143797	0.0333388	40.6078	41.0223	127.428	88.0989	333.395	307.048
61	ENSGALG00000006851	-	protocadherin 11 X-linked [Source:NCBI gene;Acc:422264]	13.8675	-2.57771	0.71391	-3.61069	0.000305387	0.011005	4.95217	2.00109	4.97766	19.7975	23.7432	27.7333
62	ENSGALG00000031105	SLC4A4	solute carrier family 4 member 4 [Source:NCBI gene;Acc:422649]	550.56	-2.22708	0.495466	-4.49492	6.95953e-06	0.000523462	247.609	50.0272	283.727	843.374	1097.14	781.486
63	ENSGALG00000038433	SPON2	spondin 2 [Source:NCBI gene;Acc:422905]	75.4225	-2.66466	0.606603	-4.39275	1.11924e-05	0.000774313	34.6652	18.0098	8.95978	88.0989	239.411	63.3905
64	ENSGALG00000049992	-	-	348.992	-2.10233	0.465855	-4.51284	6.39652e-06	0.000495519	182.24	44.0239	169.24	566.209	729.115	403.124
65	ENSGALG00000015602	CKMT2	creatine kinase, mitochondrial 2 [Source:NCBI gene;Acc:396508]	29125.6	-1.47782	0.385019	-3.83829	0.000123892	0.00554598	9931.09	22308.1	13927.5	57818.6	23787.7	46980.3
66	ENSGALG00000010158	KANK1	KN motif and ankyrin repeat domains 1 [Source:NCBI gene;Acc:395475]	133.532	-1.13393	0.31656	-3.58205	0.000340912	0.0120832	102.015	88.0479	60.7274	153.431	177.085	219.886
67	ENSGALG00000035927	ST8SIA5	ST8 alpha-N-acetyl-neuraminide alpha-2,8-sialyltransferase 5 [Source:NCBI gene;Acc:414797]	35.8366	-2.47045	0.467857	-5.28035	1.28934e-07	1.75581e-05	9.90435	15.0082	7.96425	66.3217	54.4116	61.4095
68	ENSGALG00000005821	FAM219A	family with sequence similarity 219 member A [Source:NCBI gene;Acc:768856]	56.0191	-1.70886	0.429975	-3.97433	7.05784e-05	0.00340699	17.8278	40.0218	20.9062	99.9774	88.0478	69.3333
69	ENSGALG00000015425	LPL	lipoprotein lipase [Source:NCBI gene;Acc:396219]	268.137	-1.53406	0.308437	-4.97365	6.57054e-07	6.94407e-05	158.47	119.065	135.392	476.13	263.154	456.61
70	ENSGALG00000043435	CARNS1	carnosine synthase 1 [Source:NCBI gene;Acc:100359387]	4438.55	-1.34391	0.430389	-3.12256	0.00179287	0.0391136	965.674	3613.96	2946.77	6292.64	4623.99	8188.27
71	ENSGALG00000031916	ZP1	zona pellucida glycoprotein 1 [Source:NCBI gene;Acc:395418]	35.6566	-2.80003	0.595747	-4.70003	2.60121e-06	0.000218519	7.92348	3.00163	15.9285	40.5849	75.1869	71.3143
72	ENSGALG00000012200	GCH1	GTP cyclohydrolase 1 [Source:NCBI gene;Acc:396146]	98.2673	-1.88926	0.494336	-3.82182	0.00013247	0.00578976	58.4356	36.0196	30.8615	260.337	74.1976	129.752
73	ENSGALG00000020342	-	abhydrolase domain containing 12B [Source:NCBI gene;Acc:100857753]	147.861	-1.84514	0.410476	-4.49513	6.9527e-06	0.000523462	45.56	53.0288	94.5755	262.317	135.534	296.152
74	ENSGALG00000008514	DLL4	delta like canonical Notch ligand 4 [Source:NCBI gene;Acc:423208]	99.6444	-1.32916	0.388167	-3.42418	0.000616648	0.0181722	65.3687	61.0332	43.8034	87.109	144.438	196.114
75	ENSGALG00000004393	-	SITS-binding protein-like [Source:NCBI gene;Acc:428824]	106.536	-2.30411	0.624126	-3.69174	0.000222724	0.00867885	8.91391	35.019	63.714	311.811	108.823	110.933
76	ENSGALG00000009260	TMEM62	transmembrane protein 62 [Source:NCBI gene;Acc:423243]	248.132	-1.42155	0.412776	-3.44387	0.000573457	0.0175189	66.3591	176.096	162.272	378.132	232.486	473.448
77	ENSGALG00000009292	-	acyl-CoA thioesterase 4 [Source:NCBI gene;Acc:428872]	73.3791	-1.18631	0.385246	-3.07935	0.00207451	0.0431479	32.6843	36.0196	65.7051	87.109	116.738	102.019
78	ENSGALG00000028037	FOS	Fos proto-oncogene, AP-1 transcription factor subunit [Source:NCBI gene;Acc:396512]	1260.73	-2.95608	0.505247	-5.85077	4.89306e-09	9.17414e-07	267.417	148.081	447.989	807.738	3508.06	2385.07
79	ENSGALG00000041775	ESRRB	estrogen related receptor beta [Source:NCBI gene;Acc:771938]	60.2946	-1.48014	0.477245	-3.10143	0.0019259	0.0413877	45.56	21.0114	28.8704	80.1799	53.4223	132.724
80	ENSGALG00000010406	TMEM63C	transmembrane protein 63C [Source:NCBI gene;Acc:423372]	965.458	-1.98199	0.333837	-5.93699	2.90302e-09	5.96134e-07	304.063	601.327	264.811	1465.02	1758.98	1398.55
81	ENSGALG00000010579	STON2	stonin 2 [Source:NCBI gene;Acc:423390]	419.428	-1.9047	0.458647	-4.15288	3.28324e-05	0.00187116	235.723	205.112	89.5978	497.907	383.849	1104.38
82	ENSGALG00000010589	FLRT2	fibronectin leucine rich transmembrane protein 2 [Source:NCBI gene;Acc:428901]	101.917	-1.8833	0.400926	-4.69736	2.63543e-06	0.000219965	31.6939	31.0169	67.6962	121.755	170.16	189.181
83	ENSGALG00000010677	NRDE2	NRDE-2, necessary for RNA interference, domain containing [Source:NCBI gene;Acc:423404]	310.189	-1.25481	0.259131	-4.84237	1.283e-06	0.000121154	154.508	173.094	222.004	396.94	516.415	398.171
84	ENSGALG00000010738	TC2N	tandem C2 domains, nuclear [Source:NCBI gene;Acc:423412]	25.7657	-1.89046	0.618934	-3.05438	0.00225525	0.0455878	15.847	13.0071	3.98213	23.757	47.4865	50.5143
85	ENSGALG00000011236	BEGAIN	brain enriched guanylate kinase associated [Source:NCBI gene;Acc:428909]	77.6334	-1.97273	0.376548	-5.23899	1.61458e-07	2.10988e-05	29.713	31.0169	33.8481	167.289	88.0478	115.886
86	ENSGALG00000028942	ZBTB25	zinc finger and BTB domain containing 25 [Source:NCBI gene;Acc:423505]	282.081	-1.13631	0.356461	-3.18774	0.00143388	0.0333035	122.814	246.134	160.281	394.96	262.165	506.133
87	ENSGALG00000053336	-	chromosome 14 open reading frame 180 [Source:NCBI gene;Acc:423490]	320.589	-1.42269	0.441442	-3.22282	0.00126937	0.0305238	137.67	126.069	258.838	509.786	214.678	676.495
88	ENSGALG00000046951	-	-	20.1468	-2.34212	0.578065	-4.05166	5.08552e-05	0.00264222	4.95217	6.00326	8.95978	35.6355	34.6255	30.7048
89	ENSGALG00000006198	LSS	lanosterol synthase [Source:NCBI gene;Acc:424037]	58.4787	-1.86307	0.500764	-3.72045	0.000198866	0.00816741	18.8183	18.0098	38.8257	125.714	48.4758	101.029
90	ENSGALG00000030419	GLS2	glutaminase 2 [Source:NCBI gene;Acc:424043]	3932.46	-1.54727	0.430476	-3.59431	0.000325251	0.0115917	1023.12	2653.44	2338.5	7883.37	2846.22	6850.13
91	ENSGALG00000007712	MYO1B	myosin IB [Source:NCBI gene;Acc:424045]	152.535	-1.19145	0.32731	-3.64014	0.000272493	0.0101503	113.9	107.058	57.7408	230.641	187.967	217.905
92	ENSGALG00000009564	METTL8	methyltransferase like 8 [Source:NCBI gene;Acc:424154]	43.0781	-3.50686	0.482218	-7.27236	3.53265e-13	1.90425e-10	8.91391	6.00326	5.97319	71.271	78.1548	88.1524
93	ENSGALG00000011657	EAF2	ELL associated factor 2 [Source:NCBI gene;Acc:424243]	264.506	-1.36067	0.416311	-3.26839	0.0010816	0.0273024	141.632	102.055	201.097	597.885	332.405	211.962
94	ENSGALG00000009307	FAM204A	family with sequence similarity 204 member A [Source:NCBI gene;Acc:423925]	374.821	-1.07605	0.289837	-3.71261	0.000205133	0.00829314	260.484	222.121	240.919	701.822	416.496	407.086
95	ENSGALG00000041346	CXCL12	C-X-C motif chemokine ligand 12 [Source:NCBI gene;Acc:395180]	44.1141	-1.51275	0.410944	-3.68117	0.000232171	0.00896594	18.8183	18.0098	31.857	65.3318	63.3153	67.3524
96	ENSGALG00000006670	PPP1R3C	protein phosphatase 1 regulatory subunit 3C [Source:NCBI gene;Acc:425328]	5781.98	-2.74845	0.316159	-8.69325	3.52209e-18	4.1423e-15	2167.07	1415.77	910.911	9429.55	9794.08	10974.5
97	ENSGALG00000039528	PLCE1	phospholipase C epsilon 1 [Source:NCBI gene;Acc:425224]	445.511	-1.04079	0.302245	-3.44353	0.000574167	0.0175189	214.924	268.146	391.244	519.685	530.265	748.8
98	ENSGALG00000008661	CYR61	cysteine rich angiogenic inducer 61 [Source:NCBI gene;Acc:429089]	395.396	-1.83455	0.385924	-4.75366	1.99766e-06	0.000175808	142.623	113.061	263.816	436.535	865.639	550.705
99	ENSGALG00000049027	-	endogenous retrovirus group K member 9 Pol protein-like [Source:NCBI gene;Acc:107054036]	479.36	-2.09578	0.560259	-3.74072	0.000183491	0.00773231	141.632	92.05	311.601	466.231	353.181	1511.47
100	ENSGALG00000010798	DHCR24	24-dehydrocholesterol reductase [Source:NCBI gene;Acc:424661]	45.4241	-2.19691	0.525927	-4.17721	2.95104e-05	0.00171971	8.91391	14.0076	25.8838	93.0483	43.5293	87.1619
101	ENSGALG00000010870	JUN	Jun proto-oncogene, AP-1 transcription factor subunit [Source:NCBI gene;Acc:424673]	2031.73	-1.27702	0.415914	-3.07039	0.00213781	0.0441097	1941.25	577.314	1042.32	1963.91	3623.81	3041.75
102	ENSGALG00000025896	PLPPR4	phospholipid phosphatase related 4 [Source:NCBI gene;Acc:424476]	59.4135	-3.56134	0.749457	-4.7519	2.01513e-06	0.000176147	8.91391	0	18.9151	179.167	65.2939	84.1905
103	ENSGALG00000005610	SLC44A3	solute carrier family 44 member 3 [Source:NCBI gene;Acc:424486]	423.001	-1.29105	0.313607	-4.11676	3.8423e-05	0.00211523	303.073	226.123	207.071	757.255	391.763	652.724
104	ENSGALG00000005904	TMED5	transmembrane p24 trafficking protein 5 [Source:NCBI gene;Acc:424499]	3658.49	-1.20314	0.203305	-5.91793	3.26016e-09	6.52145e-07	2059.11	2072.13	2515.71	5678.92	4483.51	5141.56
105	ENSGALG00000047014	-	tumor necrosis factor superfamily member 4 [Source:NCBI gene;Acc:424384]	24.2948	-1.83522	0.597488	-3.07156	0.00212945	0.0440628	3.96174	18.0098	9.95532	39.595	32.6469	41.6
106	ENSGALG00000052696	-	-	68.3603	-2.28969	0.376948	-6.07429	1.2454e-09	2.82662e-07	27.7322	16.0087	25.8838	125.714	92.9943	121.829
107	ENSGALG00000005550	ST6GAL1	ST6 beta-galactoside alpha-2,6-sialyltransferase 1 [Source:NCBI gene;Acc:396169]	726.6	-1.01303	0.315083	-3.21513	0.00130384	0.0311214	577.423	582.317	284.722	828.526	1103.07	983.543
108	ENSGALG00000005521	PER2	period circadian clock 2 [Source:NCBI gene;Acc:374116]	1268.08	-2.96849	0.335528	-8.8472	8.97389e-19	1.28995e-15	413.011	179.097	269.789	2616.24	2444.56	1685.79
109	ENSGALG00000037387	CLSTN2	calsyntenin 2 [Source:NCBI gene;Acc:424819]	19.1578	-2.00869	0.657637	-3.0544	0.00225513	0.0455878	10.8948	6.00326	5.97319	20.7874	21.7646	49.5238
110	ENSGALG00000032053	SPSB4	splA/ryanodine receptor domain and SOCS box containing 2 [Source:NCBI gene;Acc:429129]	98.8039	-1.81094	0.489469	-3.69981	0.000215764	0.00857997	36.6461	54.0294	40.8168	254.398	64.3046	142.629
111	ENSGALG00000037238	PCCB	propionyl-CoA carboxylase beta subunit [Source:NCBI gene;Acc:768706]	1872.73	-1.08074	0.276774	-3.90479	9.43079e-05	0.00435736	946.855	1219.66	1440.53	2139.12	3343.84	2146.36
112	ENSGALG00000032526	B3GNT5	UDP-GlcNAc:betaGal beta-1,3-N-acetylglucosaminyltransferase 5 [Source:NCBI gene;Acc:424960]	64.7573	-2.21901	0.641228	-3.46055	0.000539067	0.016915	22.78	25.0136	20.9062	44.5444	44.5186	230.781
113	ENSGALG00000039468	-	schwannomin interacting protein 1 [Source:NCBI gene;Acc:425016]	2206.46	-1.27303	0.358619	-3.5498	0.000385526	0.0132647	1338.08	1000.54	1536.11	3148.79	1681.81	4533.41
114	ENSGALG00000007335	KBTBD13	kelch repeat and BTB domain containing 13 [Source:HGNC Symbol;Acc:HGNC:37227]	192.296	-1.6581	0.357648	-4.63612	3.55014e-06	0.000288857	109.938	83.0452	84.6202	328.639	168.181	379.352
115	ENSGALG00000007349	RASL12	RAS like family 12 [Source:NCBI gene;Acc:415530]	165.719	-1.89117	0.426618	-4.43293	9.29606e-06	0.000664437	64.3782	84.0457	62.7185	190.056	153.342	439.771
116	ENSGALG00000037401	IDH3A	isocitrate dehydrogenase 3 (NAD(+)) alpha [Source:NCBI gene;Acc:415362]	5310.92	-1.27078	0.358388	-3.54582	0.000391389	0.0133952	1644.12	4203.29	3489.34	8338.71	5439.18	8750.86
117	ENSGALG00000053971	-	-	30.8488	-4.47685	0.975387	-4.58982	4.43636e-06	0.000349959	3.96174	1.00054	2.98659	91.0685	81.1227	4.95238
118	ENSGALG00000008308	BHLHE40	basic helix-loop-helix family member e40 [Source:NCBI gene;Acc:416108]	5881.02	-1.2884	0.239064	-5.38935	7.07126e-08	1.00528e-05	4264.81	3171.72	2813.37	7555.72	7842.19	9638.32
119	ENSGALG00000008349	LMCD1	LIM and cysteine rich domains 1 [Source:NCBI gene;Acc:416113]	548.533	-2.14025	0.293976	-7.28037	3.32912e-13	1.87256e-10	135.69	196.107	276.758	947.311	816.174	919.162
120	ENSGALG00000029621	SEMA3F	semaphorin 3F [Source:NCBI gene;Acc:374109]	156.835	-1.293	0.374811	-3.44974	0.000561128	0.0173253	89.1391	81.0441	102.54	214.803	128.609	324.876
121	ENSGALG00000029000	HYAL3	hyaluronoglucosaminidase 3 [Source:NCBI gene;Acc:100859903]	74.2115	-1.07441	0.318852	-3.36962	0.000752716	0.0207926	43.5791	47.0256	52.7632	91.0685	116.738	94.0952
122	ENSGALG00000038850	WNK2	WNK lysine deficient protein kinase 2 [Source:NCBI gene;Acc:415984]	16006	-1.94489	0.318838	-6.09993	1.06116e-09	2.49605e-07	4336.12	6195.37	9269.4	25923.8	30847.4	19463.8
123	ENSGALG00000053616	-	-	23.93	-3.90808	0.790898	-4.94132	7.75951e-07	7.89438e-05	0	3.00163	5.97319	55.433	55.4009	23.7714
124	ENSGALG00000032143	CRISPLD2	cysteine rich secretory protein LCCL domain containing 2 [Source:NCBI gene;Acc:415818]	205.984	-3.8206	0.498783	-7.65985	1.86144e-14	1.20407e-11	14.8565	29.0158	37.8302	680.044	238.422	235.733
125	ENSGALG00000001220	HERPUD1	homocysteine inducible ER protein with ubiquitin like domain 1 [Source:NCBI gene;Acc:415644]	394.229	-1.87777	0.425352	-4.41461	1.01192e-05	0.000715364	128.756	179.097	198.111	375.163	399.678	1084.57
126	ENSGALG00000003323	NECAB2	N-terminal EF-hand calcium binding protein 2 [Source:NCBI gene;Acc:415705]	843.848	-3.36617	0.534935	-6.29267	3.12055e-10	8.41053e-08	117.862	43.0234	286.713	1301.69	1110	2203.81
127	ENSGALG00000037851	KK34	interleukin-like [Source:NCBI gene;Acc:407087]	13.5336	-2.68299	0.833329	-3.2196	0.00128368	0.0306969	5.94261	3.00163	1.99106	13.8583	41.5507	14.8571
128	ENSGALG00000033012	SPRY4	sprouty RTK signaling antagonist 4 [Source:HGNC Symbol;Acc:HGNC:15533]	35.3247	-4.34067	0.721591	-6.01541	1.79427e-09	3.86875e-07	0.990435	7.00381	1.99106	39.595	59.3581	103.01
129	ENSGALG00000007669	EGR1	early growth response 1 [Source:NCBI gene;Acc:373931]	536.124	-2.59651	0.401413	-6.46842	9.90326e-11	3.20296e-08	207.991	97.0528	151.321	576.108	1438.44	745.829
130	ENSGALG00000040360	DUSP1	dual specificity phosphatase 1 [Source:NCBI gene;Acc:374192]	635.85	-1.77293	0.350437	-5.05919	4.2103e-07	4.82024e-05	322.882	233.127	307.619	597.885	1483.95	869.638
131	ENSGALG00000009621	ACTB	actin, beta [Source:NCBI gene;Acc:396526]	5460.61	-1.00022	0.246542	-4.05701	4.97056e-05	0.00259291	3834.96	3759.04	3326.07	5236.44	8510.96	8096.15
132	ENSGALG00000004721	-	Potassium inwardly rectifying channel subfamily J member 12 [Source:NCBI gene;Acc:427662]	713.246	-2.38721	0.442217	-5.39828	6.72818e-08	9.67138e-06	86.1678	259.141	341.467	1166.07	866.628	1560
133	ENSGALG00000007334	ABAT	4-aminobutyrate aminotransferase [Source:NCBI gene;Acc:416642]	847.925	-1.02336	0.276299	-3.70381	0.000212387	0.00855967	582.375	421.229	673.975	1363.06	1171.33	875.581
134	ENSGALG00000017681	POLR3K	RNA polymerase III subunit K [Source:HGNC Symbol;Acc:HGNC:14121]	441.611	-1.19265	0.284935	-4.1857	2.84287e-05	0.00166417	257.513	272.148	276.758	824.566	437.271	581.41
135	ENSGALG00000045758	SEC14L5	SEC14 like lipid binding 5 [Source:NCBI gene;Acc:416396]	265.743	-1.9476	0.474596	-4.1037	4.06602e-05	0.00221147	146.584	95.0517	86.6113	689.943	159.277	416.991
136	ENSGALG00000042265	-	-	68.2332	-2.21051	0.577184	-3.82981	0.000128242	0.00570883	12.8756	28.0152	31.857	97.0078	43.5293	196.114
137	ENSGALG00000031051	-	-	62.6263	-1.78091	0.406442	-4.38172	1.17748e-05	0.000807639	15.847	36.0196	32.8525	106.907	81.1227	103.01
138	ENSGALG00000046425	-	-	69.4927	-3.80266	0.64929	-5.85664	4.72312e-09	8.98573e-07	4.95217	7.00381	15.9285	222.722	42.54	123.81
139	ENSGALG00000018293	gga-mir-133a-2	gga-mir-133a-2 [Source:miRBase;Acc:MI0001248]	29.8867	-3.16972	0.641638	-4.94004	7.81078e-07	7.89438e-05	1.98087	7.00381	8.95978	37.6153	41.5507	82.2095
140	ENSGALG00000005676	TTC28	tetratricopeptide repeat domain 28 [Source:NCBI gene;Acc:416914]	482.825	-1.13324	0.343469	-3.29941	0.000968896	0.0251699	215.915	468.255	222.999	660.247	568.848	760.686
141	ENSGALG00000001531	FN3K	fructosamine 3 kinase [Source:NCBI gene;Acc:417335]	105.606	-1.31993	0.328652	-4.0162	5.91432e-05	0.00296564	48.5313	57.031	75.6604	157.39	117.727	177.295
142	ENSGALG00000004162	SLC16A6	solute carrier family 16 member 6 [Source:NCBI gene;Acc:417435]	78.3354	-1.66644	0.512874	-3.24923	0.00115719	0.0286791	31.6939	55.0299	25.8838	164.319	48.4758	144.61
143	ENSGALG00000004333	ABCA5	ATP binding cassette subfamily A member 5 [Source:NCBI gene;Acc:417444]	825.002	-1.21378	0.235587	-5.15214	2.57525e-07	3.11365e-05	416.973	616.335	457.945	1215.57	1033.82	1209.37
144	ENSGALG00000047339	-	-	78.1617	-1.78256	0.45394	-3.92687	8.60589e-05	0.00403386	25.7513	47.0256	32.8525	74.2407	99.9194	189.181
145	ENSGALG00000054650	-	coiled-coil domain-containing protein 180-like [Source:NCBI gene;Acc:112529956]	712.892	-1.42364	0.436384	-3.26237	0.00110486	0.0275938	246.618	396.215	518.672	1033.43	464.972	1617.45
146	ENSGALG00000042055	RXRA	retinoid X receptor alpha [Source:NCBI gene;Acc:417143]	3288.1	-1.04612	0.256907	-4.07198	4.66148e-05	0.00247154	2122.5	1719.94	2594.36	5248.32	3459.59	4583.92
147	ENSGALG00000043499	EGFL7	EGF like domain multiple 7 [Source:NCBI gene;Acc:417137]	206.443	-1.0149	0.317933	-3.19217	0.00141207	0.0331109	159.46	140.076	110.504	212.823	238.422	377.371
148	ENSGALG00000008911	RNF208	ring finger protein 208 [Source:HGNC Symbol;Acc:HGNC:25420]	33.8529	-2.03648	0.605686	-3.36227	0.000773042	0.0212221	11.8852	9.0049	18.9151	87.109	53.4223	22.781
149	ENSGALG00000054209	-	regulator of G-protein signaling 3 [Source:NCBI gene;Acc:395110]	49.4113	-1.37109	0.408555	-3.35596	0.000790912	0.0214059	24.7609	33.018	24.8883	52.4634	92.9943	68.3429
150	ENSGALG00000051549	-	-	62.3881	-4.00825	0.764612	-5.2422	1.58674e-07	2.09466e-05	6.93304	7.00381	7.96425	13.8583	146.417	192.152
151	ENSGALG00000054037	-	N-alpha-acetyltransferase 38, NatC auxiliary subunit-like [Source:NCBI gene;Acc:107054771]	55.1829	-1.54245	0.441035	-3.49735	0.000469911	0.0152745	35.6556	36.0196	12.9419	80.1799	84.0906	82.2095
152	ENSGALG00000043302	LAT2	linker for activation of T-cells family member 2 [Source:NCBI gene;Acc:417489]	35.5207	-1.46268	0.482221	-3.03323	0.00241954	0.0475604	15.847	15.0082	25.8838	39.595	72.219	44.5714
153	ENSGALG00000001564	ATP2A3	ATPase sarcoplasmic/endoplasmic reticulum Ca2+ transporting 3 [Source:NCBI gene;Acc:395707]	87.743	-1.64579	0.376898	-4.36668	1.26148e-05	0.000845586	37.6365	55.0299	34.8436	93.0483	132.566	173.333
154	ENSGALG00000009929	SOST	sclerostin [Source:NCBI gene;Acc:429784]	12.5458	-2.71451	0.784211	-3.46146	0.000537262	0.0169113	3.96174	3.00163	2.98659	28.7064	24.7325	11.8857
155	ENSGALG00000050240	TBX21	T-box 21 [Source:NCBI gene;Acc:100858002]	360.743	-1.68837	0.347359	-4.8606	1.17031e-06	0.00011215	171.345	145.079	196.12	707.761	639.089	305.067
156	ENSGALG00000052994	-	zinc finger protein 862-like [Source:NCBI gene;Acc:420030]	72.867	-1.54628	0.389674	-3.96814	7.24363e-05	0.00348367	35.6556	40.0218	35.8391	153.431	74.1976	98.0572
157	ENSGALG00000039978	SLC4A1	solute carrier family 4 member 1 (Diego blood group) [Source:NCBI gene;Acc:396532]	161.042	-1.16466	0.381594	-3.05208	0.00227261	0.0457955	65.3687	152.083	80.6381	164.319	258.208	245.638
158	ENSGALG00000000573	PER3	period circadian clock 3 [Source:NCBI gene;Acc:419366]	237.93	-2.28703	0.341931	-6.68857	2.25355e-11	8.32976e-09	79.2348	49.0267	114.486	345.467	469.918	369.448
159	ENSGALG00000001115	MMEL1	membrane metallo-endopeptidase-like 1 [Source:NCBI gene;Acc:770671]	69.0858	-1.1881	0.344846	-3.44529	0.000570443	0.0175189	42.5887	44.0239	39.8213	86.1192	80.1334	121.829
160	ENSGALG00000002055	HES4	hes family bHLH transcription factor 4 [Source:NCBI gene;Acc:395128]	127.556	-1.57633	0.423404	-3.723	0.000196869	0.00813705	44.5696	58.0316	89.5978	295.973	144.438	132.724
161	ENSGALG00000026875	-	PPARGC1 and ESRR induced regulator, muscle 1 [Source:NCBI gene;Acc:428186]	1882.63	-1.96822	0.374443	-5.2564	1.46906e-07	1.97971e-05	917.142	652.355	729.725	3659.57	1396.89	3940.11
162	ENSGALG00000031894	PLA2G2A	phospholipase A2 group IIA [Source:NCBI gene;Acc:426748]	13.6996	-3.67113	0.983173	-3.73396	0.000188493	0.00786623	0	4.00218	1.99106	30.6861	36.6041	8.91429
163	ENSGALG00000039741	TNFRSF8	TNF receptor superfamily member 8 [Source:NCBI gene;Acc:395090]	9.90645	-3.16205	1.00769	-3.13792	0.00170149	0.037692	1.98087	2.00109	1.99106	5.93925	13.8502	33.6762
164	ENSGALG00000026658	LACTBL1	lactamase beta like 1 [Source:NCBI gene;Acc:769085]	84.0368	-3.12875	0.679776	-4.60262	4.17215e-06	0.000335249	16.8374	9.0049	25.8838	199.955	26.7111	225.829
165	ENSGALG00000018942	NRGN	neurogranin (protein kinase C substrate, RC3) [Source:NCBI gene;Acc:100859517]	1015.07	-1.88805	0.262348	-7.19674	6.16686e-13	3.19123e-10	440.743	303.165	551.525	1575.88	1632.35	1586.74
166	ENSGALG00000006494	GRAMD1B	GRAM domain containing 1B [Source:NCBI gene;Acc:769528]	103.278	-1.45871	0.297724	-4.89954	9.6062e-07	9.34401e-05	51.5026	65.0354	48.7811	132.643	166.203	155.505
167	ENSGALG00000006567	UBASH3B	ubiquitin associated and SH3 domain containing B [Source:NCBI gene;Acc:419748]	42.6208	-2.15774	0.605103	-3.56591	0.000362599	0.0126782	16.8374	24.0131	5.97319	87.109	30.6683	91.1238
168	ENSGALG00000038540	ZBTB32	zinc finger and BTB domain containing 32 [Source:NCBI gene;Acc:419759]	3100.58	-1.22998	0.371794	-3.30824	0.000938845	0.0246366	1447.02	1978.08	2135.42	5966.97	4989.05	2086.93
169	ENSGALG00000046369	-	sperm autoantigenic protein 17 [Source:NCBI gene;Acc:768714]	61.6454	-1.10347	0.34516	-3.19697	0.00138878	0.0327859	40.6078	41.0223	35.8391	86.1192	97.9408	68.3429
170	ENSGALG00000049504	-	solute carrier family 2, facilitated glucose transporter member 4-like [Source:NCBI gene;Acc:107049937]	1477.44	-1.16938	0.246788	-4.73838	2.15433e-06	0.000185804	820.08	951.517	956.706	2646.93	1717.43	1771.96
171	ENSGALG00000054604	-	-	2293.13	-1.38181	0.354086	-3.90247	9.52144e-05	0.00437627	1221.21	1393.76	1200.61	3577.41	1660.05	4705.75
172	ENSGALG00000001319	CAMK1G	calcium/calmodulin-dependent protein kinase IG [Source:NCBI gene;Acc:419859]	13.8676	-3.23849	0.834016	-3.88301	0.000103172	0.00471637	1.98087	5.00272	0.995532	35.6355	23.7432	15.8476
173	ENSGALG00000002082	AMPD1	adenosine monophosphate deaminase 1 [Source:NCBI gene;Acc:772125]	15848	-1.26006	0.355331	-3.54616	0.000390888	0.0133952	6409.1	10443.7	11154.9	29572.5	12360.3	25147.2
174	ENSGALG00000002802	PACSIN1	protein kinase C and casein kinase substrate in neurons 1 [Source:NCBI gene;Acc:419903]	23.2705	-2.95823	0.799498	-3.70011	0.000215507	0.00857997	3.96174	1.00054	10.9508	49.4938	58.3688	15.8476
175	ENSGALG00000049236	PEBP4	phosphatidylethanolamine binding protein 4 [Source:NCBI gene;Acc:101747939]	1047.03	-1.23751	0.341584	-3.62284	0.000291384	0.0107092	496.208	563.306	811.358	1975.79	871.574	1563.96
176	ENSGALG00000001633	DUSP26	dual specificity phosphatase 26 (putative) [Source:NCBI gene;Acc:426921]	1747.1	-1.01661	0.295339	-3.44219	0.000577018	0.0175232	977.559	1603.87	886.023	2857.77	2206.14	1951.24
177	ENSGALG00000000469	ADRA1A	adrenoceptor alpha 1A [Source:NCBI gene;Acc:428203]	30.6949	-5.50037	0.943843	-5.82763	5.62196e-09	1.03902e-06	1.98087	1.00054	0.995532	81.1698	20.7753	78.2476
178	ENSGALG00000001171	SEMA6B	semaphorin 6B [Source:NCBI gene;Acc:428330]	1025.91	-1.09053	0.309187	-3.52708	0.000420177	0.0141558	408.059	767.417	791.448	1424.43	1116.92	1647.16
179	ENSGALG00000001998	R3HDM4	R3H domain containing 4 [Source:NCBI gene;Acc:770563]	1165.37	-1.18208	0.332823	-3.55169	0.00038276	0.0132248	486.303	804.437	848.193	2296.51	1382.05	1174.7
180	ENSGALG00000054562	-	-	94.3	-1.4304	0.474696	-3.0133	0.0025842	0.0495287	70.3208	30.0163	52.7632	104.927	223.582	84.1905
181	ENSGALG00000037029	-	phosphodiesterase 4C [Source:NCBI gene;Acc:769860]	467.178	-1.52547	0.390944	-3.90202	9.53936e-05	0.00437627	354.576	141.077	226.981	650.348	968.526	461.562
182	ENSGALG00000048751	-	-	42.2596	-2.60421	0.652336	-3.99214	6.54806e-05	0.00324568	12.8756	6.00326	16.924	131.653	59.3581	26.7429
183	ENSGALG00000028880	FDPS	farnesyl diphosphate synthase [Source:NCBI gene;Acc:425061]	915.829	-1.01948	0.293988	-3.46776	0.00052481	0.0166485	447.676	733.399	634.154	1358.11	869.596	1452.04
184	ENSGALG00000053641	-	circadian associated repressor of transcription [Source:NCBI gene;Acc:107055142]	22.2845	-3.48526	0.731994	-4.76132	1.92331e-06	0.000170424	0	4.00218	6.96872	39.595	49.4651	33.6762
185	ENSGALG00000049461	BG8	MHC B-G antigen [Source:NCBI gene;Acc:417035]	19.4866	-2.66301	0.67502	-3.94508	7.97731e-05	0.00378031	2.9713	8.00435	4.97766	50.4837	26.7111	23.7714
186	ENSGALG00000039964	-	kinesin-like protein KIFC1-like [Source:NCBI gene;Acc:101748559]	49.0055	-4.12765	0.668234	-6.17695	6.53511e-10	1.59518e-07	7.92348	2.00109	5.97319	159.37	77.1655	41.6
187	ENSGALG00000051737	-	E3 ubiquitin-protein ligase TRIM7-like [Source:NCBI gene;Acc:112533548]	19.3256	-1.94583	0.571551	-3.40447	0.000662932	0.0189766	5.94261	7.00381	10.9508	31.676	32.6469	27.7333
188	ENSGALG00000049626	KIFC1	kinesin family member C1 [Source:NCBI gene;Acc:417037]	48.6771	-4.02461	0.770876	-5.22082	1.78134e-07	2.30452e-05	7.92348	3.00163	5.97319	192.036	60.3474	22.781
189	ENSGALG00000032079	CYTB	cytochrome b [Source:NCBI gene;Acc:39116918]	126259	-1.04152	0.250332	-4.16056	3.17467e-05	0.00183351	85718.1	101017	60961.4	190791	148087	170981
190	ENSGALG00000037838	ND6	NADH dehydrogenase subunit 6 [Source:NCBI gene;Acc:39116944]	727.866	-1.15545	0.352264	-3.28008	0.00103777	0.0264739	672.505	322.175	358.391	1351.18	888.392	774.552
