# Supplementary material for: Integrated transcriptome and proteome analysis reveals the unique molecular features and nutritional components on the muscles in Chinese Taihe black-bone silky fowl chicken
Source: PLoS One. 2024 Mar 13;19(3):e0299385. doi: 10.1371/journal.pone.0299385 (PMC10936774; doi:10.1371/journal.pone.0299385)
Supplement: S3 Table — (XLSX) [file pone.0299385.s005.xlsx]

## Sheet: Up-regulated proteins
Accession	Protein Name	Gene Name	Description	Coverage	Unique Peptides	Peptides	PSMs	AAs	MW [kDa]	calc. pI	TB-sf_rep1	TB-sf_rep2	TB-sf_rep3	TB-sf_rep4	average TB-sf	BF-gsc_rep1	BF-gsc_rep2	BF-gsc_rep3	BF-gsc_rep4	average BF-gsc	TB-sf/BF-gsc	t test p value
ENSGALP00000052066			pep scaffold:Gallus_gallus-5.0:AADN04001035.1:11904:17066:-1 gene:ENSGALG00000029182.1 transcript:ENSGALT00000063998.1 gene_biotype:protein_coding transcript_biotype:protein_coding	9	4	4	40	488	47.4	7.94	0.680296	1.19346	2.10868	3.32404	1.82662	0.209259	0.424093	0.250485	0.270352	0.288547	6.3304	0.0383754
ENSGALP00000058148			pep scaffold:Gallus_gallus-5.0:AADN04001035.1:4863:11120:-1 gene:ENSGALG00000041555.1 transcript:ENSGALT00000070776.1 gene_biotype:protein_coding transcript_biotype:protein_coding	16	8	8	27	527	47.3	8.78	0.642904	1.45314	1.9693	3.2755	1.83521	0.252972	0.547044	0.23546	0.279411	0.328722	5.58286	0.0353829
ENSGALP00000015687	collagen type I alpha 2 chain	COL1A2	pep chromosome:Gallus_gallus-5.0:2:23601205:23640175:1 gene:ENSGALG00000009641.6 transcript:ENSGALT00000015703.5 gene_biotype:protein_coding transcript_biotype:protein_coding gene_symbol:COL1A2 description:collagen type I alpha 2 chain [Source:NCBI gene;Acc:396243]	16	17	17	65	1363	128.9	9.2	0.825815	1.23182	1.91366	2.52503	1.62408	0.510155	0.57921	0.472746	0.499573	0.515421	3.15098	0.0255545
ENSGALP00000048442	collagen type V alpha 2 chain	COL5A2	pep chromosome:Gallus_gallus-5.0:7:470717:578692:1 gene:ENSGALG00000031112.1 transcript:ENSGALT00000054594.1 gene_biotype:protein_coding transcript_biotype:protein_coding gene_symbol:COL5A2 description:collagen type V alpha 2 chain [Source:HGNC Symbol;Acc:HGNC:2210]	1	2	2	3	1496	144.7	6.02	0.959962	0.84657	2.07296	2.2113	1.5227	0.563194	0.539399	0.444021	0.495446	0.510515	2.98267	0.030831
ENSGALP00000014498	UDP-GlcNAc:betaGal beta-1,3-N-acetylglucosaminyltransferase 2	B3GNT2	pep chromosome:Gallus_gallus-5.0:3:9067300:9084370:1 gene:ENSGALG00000008930.3 transcript:ENSGALT00000014514.3 gene_biotype:protein_coding transcript_biotype:protein_coding gene_symbol:B3GNT2 description:UDP-GlcNAc:betaGal beta-1,3-N-acetylglucosaminyltransferase 2 [Source:NCBI gene;Acc:421286]	3	1	1	1	397	45.9	7.94	1.86964	1.49754	2.00256	0.574523	1.48606	0.604248	0.507184	0.434485	0.475816	0.505433	2.94018	0.0232302
ENSGALP00000043060	osteoglycin	OGN	pep chromosome:Gallus_gallus-5.0:12:3424659:3435067:1 gene:ENSGALG00000026736.2 transcript:ENSGALT00000045074.2 gene_biotype:protein_coding transcript_biotype:protein_coding gene_symbol:OGN description:osteoglycin [Source:NCBI gene;Acc:374039]	28	8	8	42	294	33.2	6.55	1.34285	0.851156	1.92257	2.08189	1.54962	0.565998	0.634959	0.526414	0.600312	0.581921	2.66294	0.0141053
ENSGALP00000018370	lumican	LUM	pep chromosome:Gallus_gallus-5.0:1:43987396:43999595:-1 gene:ENSGALG00000011271.6 transcript:ENSGALT00000018392.5 gene_biotype:protein_coding transcript_biotype:protein_coding gene_symbol:LUM description:lumican [Source:NCBI gene;Acc:417891]	22	3	7	38	343	38.6	6.52	1.31137	0.838962	1.85167	2.16583	1.54196	0.587543	0.661431	0.569035	0.60486	0.605717	2.54567	0.0189699
ENSGALP00000039342	plexin domain containing 1	PLXDC1	pep chromosome:Gallus_gallus-5.0:27:4507019:4518037:-1 gene:ENSGALG00000023881.3 transcript:ENSGALT00000040133.3 gene_biotype:protein_coding transcript_biotype:protein_coding gene_symbol:PLXDC1 description:plexin domain containing 1 [Source:HGNC Symbol;Acc:HGNC:20945]	1	1	1	1	477	52.4	6.48	1.73176	1.59549	1.6379	0.576366	1.38538	0.603954	0.502155	0.519106	0.561538	0.546688	2.53413	0.0216082
ENSGALP00000051075	collagen type V alpha 1 chain	COL5A1	pep chromosome:Gallus_gallus-5.0:17:7910288:8039020:1 gene:ENSGALG00000002546.5 transcript:ENSGALT00000059123.1 gene_biotype:protein_coding transcript_biotype:protein_coding gene_symbol:COL5A1 description:collagen type V alpha 1 chain [Source:NCBI gene;Acc:395568]	2	4	4	6	1835	184	5.15	0.927994	0.941388	1.71447	2.20524	1.44727	0.608623	0.659691	0.556248	0.502022	0.581646	2.48824	0.033103
ENSGALP00000018373	decorin	DCN	pep chromosome:Gallus_gallus-5.0:1:44019992:44058954:-1 gene:ENSGALG00000011274.6 transcript:ENSGALT00000018395.5 gene_biotype:protein_coding transcript_biotype:protein_coding gene_symbol:DCN description:decorin [Source:NCBI gene;Acc:417892]	55	16	16	83	357	39.6	8.32	1.35037	0.959747	1.64622	1.99242	1.48719	0.614914	0.645237	0.642083	0.648824	0.637764	2.33188	0.00826814
ENSGALP00000053100			pep scaffold:Gallus_gallus-5.0:AADN04001960.1:385:3981:-1 gene:ENSGALG00000040676.1 transcript:ENSGALT00000077350.1 gene_biotype:protein_coding transcript_biotype:protein_coding	6	1	1	2	179	19.5	6.99	0.805041	1.96898	1.63303	1.74717	1.53856	0.701208	0.763869	0.666315	0.647922	0.694829	2.2143	0.0163709
ENSGALP00000038231	1-acylglycerol-3-phosphate O-acyltransferase 2	AGPAT2	pep chromosome:Gallus_gallus-5.0:17:8222165:8229069:1 gene:ENSGALG00000023517.3 transcript:ENSGALT00000039021.3 gene_biotype:protein_coding transcript_biotype:protein_coding gene_symbol:AGPAT2 description:1-acylglycerol-3-phosphate O-acyltransferase 2 [Source:HGNC Symbol;Acc:HGNC:325]	3	1	1	1	305	33.3	9.03	1.21982	0.794014	1.40352	1.77742	1.29869	0.583517	0.700107	0.53145	0.592443	0.601879	2.15773	0.0152307
ENSGALP00000041099	transmembrane protein 38B	TMEM38B	pep chromosome:Gallus_gallus-5.0:Z:55100071:55114091:1 gene:ENSGALG00000027472.2 transcript:ENSGALT00000043787.2 gene_biotype:protein_coding transcript_biotype:protein_coding gene_symbol:TMEM38B description:transmembrane protein 38B [Source:HGNC Symbol;Acc:HGNC:25535]	4	1	1	1	287	31.7	9.06	1.2277	1.18083	1.37697	1.70852	1.3735	0.523825	0.914186	0.540783	0.644536	0.655832	2.09429	0.00299839
ENSGALP00000054847			pep scaffold:Gallus_gallus-5.0:KQ759368.1:13125:18016:-1 gene:ENSGALG00000041524.2 transcript:ENSGALT00000046698.2 gene_biotype:protein_coding transcript_biotype:protein_coding	3	1	1	2	399	44.3	7.87	1.19674	0.848605	1.59728	2.13566	1.44457	0.74755	0.792984	0.584192	0.651854	0.694145	2.08108	0.0367552
ENSGALP00000050043	hemoglobin subunit alpha 1	HBA1	pep chromosome:Gallus_gallus-5.0:14:12163617:12164434:1 gene:ENSGALG00000043234.2 transcript:ENSGALT00000075828.1 gene_biotype:protein_coding transcript_biotype:protein_coding gene_symbol:HBA1 description:hemoglobin subunit alpha 1 [Source:NCBI gene;Acc:416652]	70	5	9	90	142	15.4	8.44	0.862456	1.08259	2.04926	1.63263	1.40674	0.782884	0.706505	0.590963	0.685714	0.691516	2.03428	0.0387833
ENSGALP00000025280	thioredoxin	TXN	pep chromosome:Gallus_gallus-5.0:Z:66519578:66525077:-1 gene:ENSGALG00000015704.5 transcript:ENSGALT00000025326.5 gene_biotype:protein_coding transcript_biotype:protein_coding gene_symbol:TXN description:thioredoxin [Source:NCBI gene;Acc:396437]	52	6	6	16	105	11.7	5.25	1.00053	1.08046	1.59803	1.61492	1.32348	0.707355	0.636375	0.645374	0.616649	0.651438	2.03164	0.00662628
ENSGALP00000005827			pep chromosome:Gallus_gallus-5.0:14:2132068:2141735:1 gene:ENSGALG00000003684.5 transcript:ENSGALT00000005837.5 gene_biotype:protein_coding transcript_biotype:protein_coding	2	1	1	1	313	35.3	6.19	1.2596	0.891245	1.62518	2.10422	1.47006	0.775456	0.904881	0.551225	0.714259	0.736455	1.99613	0.0344508
ENSGALP00000031533	liver ribonuclease A	CL2	pep chromosome:Gallus_gallus-5.0:4:49948789:49949830:-1 gene:ENSGALG00000011455.4 transcript:ENSGALT00000032169.2 gene_biotype:protein_coding transcript_biotype:protein_coding gene_symbol:CL2 description:liver ribonuclease A [Source:NCBI gene;Acc:422633]	5	1	1	2	145	15.8	8.85	1.32125	0.943914	1.45076	1.50326	1.3048	0.735065	0.532968	0.598306	0.785493	0.662958	1.96814	0.00364893
ENSGALP00000045272	transmembrane protein 182	TMEM182	pep chromosome:Gallus_gallus-5.0:1:134124670:134148896:1 gene:ENSGALG00000038936.2 transcript:ENSGALT00000064494.1 gene_biotype:protein_coding transcript_biotype:protein_coding gene_symbol:TMEM182 description:transmembrane protein 182 [Source:HGNC Symbol;Acc:HGNC:26391]	16	4	4	9	233	26.3	7.46	0.985108	0.915567	1.60616	1.8234	1.33256	0.655984	0.736615	0.704935	0.718308	0.70396	1.89295	0.0320381
ENSGALP00000024691	clathrin light chain A	CLTA	pep chromosome:Gallus_gallus-5.0:Z:52040364:52055154:1 gene:ENSGALG00000015326.4 transcript:ENSGALT00000024737.4 gene_biotype:protein_coding transcript_biotype:protein_coding gene_symbol:CLTA description:clathrin light chain A [Source:NCBI gene;Acc:427284]	12	1	3	5	215	23.7	4.5	0.928389	0.949565	1.7355	1.74131	1.33869	0.758007	0.773029	0.717946	0.652888	0.725468	1.84528	0.0385947
ENSGALP00000005155	caveolae associated protein 1	CAVIN1	pep chromosome:Gallus_gallus-5.0:27:5341564:5350025:-1 gene:ENSGALG00000003261.5 transcript:ENSGALT00000005164.5 gene_biotype:protein_coding transcript_biotype:protein_coding gene_symbol:CAVIN1 description:caveolae associated protein 1 [Source:NCBI gene;Acc:396006]	42	1	6	16	155	17.6	5.43	1.03397	0.853191	1.49239	1.70181	1.27034	0.675059	0.742432	0.647726	0.69913	0.691087	1.83818	0.0264131
ENSGALP00000049793	proline and arginine rich end leucine rich repeat protein	PRELP	pep chromosome:Gallus_gallus-5.0:26:5170534:5172975:1 gene:ENSGALG00000034456.2 transcript:ENSGALT00000080130.1 gene_biotype:protein_coding transcript_biotype:protein_coding gene_symbol:PRELP description:proline and arginine rich end leucine rich repeat protein [Source:HGNC Symbol;Acc:HGNC:9357]	49	16	16	52	374	42.9	8.95	1.2525	0.875227	1.5517	1.76171	1.36028	0.711737	0.782202	0.737315	0.807561	0.759704	1.79055	0.021105
ENSGALP00000024388	transthyretin	TTR	pep chromosome:Gallus_gallus-5.0:2:106466187:106475058:1 gene:ENSGALG00000015143.6 transcript:ENSGALT00000024434.4 gene_biotype:protein_coding transcript_biotype:protein_coding gene_symbol:TTR description:transthyretin [Source:NCBI gene;Acc:396277]	46	5	5	11	168	18.5	5.1	1.28801	1.16505	1.46292	1.11221	1.25705	0.67618	0.730055	0.780914	0.629741	0.704223	1.78501	0.000609401
ENSGALP00000005068	eukaryotic translation initiation factor 4E binding protein 1	EIF4EBP1	pep chromosome:Gallus_gallus-5.0:22:2270716:2275385:1 gene:ENSGALG00000003205.5 transcript:ENSGALT00000005077.5 gene_biotype:protein_coding transcript_biotype:protein_coding gene_symbol:EIF4EBP1 description:eukaryotic translation initiation factor 4E binding protein 1 [Source:HGNC Symbol;Acc:HGNC:3288]	6	1	1	2	116	12.5	4.78	1.0577	0.861056	1.82586	1.57345	1.32951	0.708128	0.782155	0.826759	0.68973	0.751693	1.76869	0.0429264
ENSGALP00000002234	RAB14, member RAS oncogene family	RAB14	pep chromosome:Gallus_gallus-5.0:17:8863067:8878261:-1 gene:ENSGALG00000001474.5 transcript:ENSGALT00000002236.5 gene_biotype:protein_coding transcript_biotype:protein_coding gene_symbol:RAB14 description:RAB14, member RAS oncogene family [Source:NCBI gene;Acc:417119]	3	1	1	1	215	23.9	6.21	1.1348	0.988277	1.52202	1.3358	1.24523	0.733218	0.699068	0.846551	0.56526	0.711024	1.75131	0.00632653
ENSGALP00000063929	annexin A2	ANXA2	pep chromosome:Gallus_gallus-5.0:10:5019352:5044048:1 gene:ENSGALG00000003770.7 transcript:ENSGALT00000085466.1 gene_biotype:protein_coding transcript_biotype:protein_coding gene_symbol:ANXA2 description:annexin A2 [Source:NCBI gene;Acc:396297]	57	17	17	48	339	38.6	7.33	1.04833	1.01242	1.66423	1.60398	1.33224	0.804711	0.805338	0.676068	0.77188	0.764499	1.74263	0.0186384
ENSGALP00000003011	scaffold attachment factor B2		pep chromosome:Gallus_gallus-5.0:28:1350478:1363658:1 gene:ENSGALG00000001948.5 transcript:ENSGALT00000003015.5 gene_biotype:protein_coding transcript_biotype:protein_coding description:scaffold attachment factor B2 [Source:NCBI gene;Acc:427046]	2	2	2	2	960	108.3	5.6	0.87914	0.999819	1.48386	1.48483	1.21191	0.700269	0.6753	0.745575	0.683344	0.701122	1.72853	0.0187686
ENSGALP00000062605	lumican	LUM	pep chromosome:Gallus_gallus-5.0:1:43987544:43995673:-1 gene:ENSGALG00000011271.6 transcript:ENSGALT00000086829.1 gene_biotype:protein_coding transcript_biotype:protein_coding gene_symbol:LUM description:lumican [Source:NCBI gene;Acc:417891]	52	1	5	24	130	14.9	5.9	1.219	0.931008	1.27001	1.82854	1.31214	0.731364	0.893692	0.647823	0.775699	0.762145	1.72164	0.0300372
ENSGALP00000043598	S100 calcium binding protein A6	S100A6	pep chromosome:Gallus_gallus-5.0:25:1874283:1875569:1 gene:ENSGALG00000041826.1 transcript:ENSGALT00000065566.1 gene_biotype:protein_coding transcript_biotype:protein_coding gene_symbol:S100A6 description:S100 calcium binding protein A6 [Source:NCBI gene;Acc:373951]	24	3	3	4	92	10.3	5.01	0.956162	0.946241	1.57625	1.70039	1.29476	0.773096	0.881207	0.644863	0.723283	0.755612	1.71353	0.03974
ENSGALP00000023228	parkin coregulated like	PACRGL	pep chromosome:Gallus_gallus-5.0:4:75453931:75467961:-1 gene:ENSGALG00000014406.6 transcript:ENSGALT00000023273.5 gene_biotype:protein_coding transcript_biotype:protein_coding gene_symbol:PACRGL description:parkin coregulated like [Source:HGNC Symbol;Acc:HGNC:28442]	3	1	1	1	226	24.7	9.5	1.44365	1.30178	1.53106	0.776831	1.26333	0.793916	0.68759	0.771344	0.714014	0.741716	1.70325	0.022346
ENSGALP00000060013	immunoglobulin lambda-like polypeptide 1	IGLL1	pep chromosome:Gallus_gallus-5.0:15:7975684:7977804:-1 gene:ENSGALG00000021139.5 transcript:ENSGALT00000085803.1 gene_biotype:protein_coding transcript_biotype:protein_coding gene_symbol:IGLL1 description:immunoglobulin lambda-like polypeptide 1 [Source:NCBI gene;Acc:416928]	17	1	1	2	102	10.7	6.51	1.07237	0.85475	1.28406	1.47912	1.17258	0.714916	0.637575	0.695714	0.718065	0.691568	1.69553	0.0122284
ENSGALP00000006240	collagen type VI alpha 3 chain	COL6A3	pep chromosome:Gallus_gallus-5.0:7:4808259:4861524:1 gene:ENSGALG00000003923.4 transcript:ENSGALT00000006250.4 gene_biotype:protein_coding transcript_biotype:protein_coding gene_symbol:COL6A3 description:collagen type VI alpha 3 chain [Source:NCBI gene;Acc:396548]	33	85	85	229	3137	339.4	6.68	1.13353	0.908581	1.35214	1.84556	1.30995	0.787966	0.863528	0.71366	0.774233	0.784847	1.66906	0.0410663
ENSGALP00000061767	S100 calcium binding protein A10	S100A10	pep chromosome:Gallus_gallus-5.0:25:2880421:2882481:-1 gene:ENSGALG00000028774.3 transcript:ENSGALT00000088809.1 gene_biotype:protein_coding transcript_biotype:protein_coding gene_symbol:S100A10 description:S100 calcium binding protein A10 [Source:NCBI gene;Acc:396506]	18	2	2	6	97	11.3	7.39	0.957673	1.01841	1.6523	1.45662	1.27125	0.786669	0.747926	0.774659	0.757452	0.766677	1.65813	0.0244557
ENSGALP00000019365	annexin A5	ANXA5	pep chromosome:Gallus_gallus-5.0:4:54336071:54351239:1 gene:ENSGALG00000011885.6 transcript:ENSGALT00000019391.4 gene_biotype:protein_coding transcript_biotype:protein_coding gene_symbol:ANXA5 description:annexin A5 [Source:NCBI gene;Acc:428767]	42	14	14	27	324	36.6	5.68	0.964581	0.960862	1.67355	1.51526	1.27856	0.705171	0.780949	0.789523	0.808815	0.771115	1.65807	0.0346577
ENSGALP00000001784	CD34 molecule		pep chromosome:Gallus_gallus-5.0:26:2726482:2736958:-1 gene:ENSGALG00000001177.5 transcript:ENSGALT00000001786.5 gene_biotype:protein_coding transcript_biotype:protein_coding description:CD34 molecule [Source:NCBI gene;Acc:419856]	4	1	1	1	399	42.3	9.48	1.00317	1.10836	1.26232	1.46654	1.2101	0.791828	0.718866	0.723593	0.701372	0.733915	1.64882	0.00354209
ENSGALP00000041690	peptidylprolyl isomerase A	PPIA	pep chromosome:Gallus_gallus-5.0:22:4658892:4660768:1 gene:ENSGALG00000028600.3 transcript:ENSGALT00000044106.2 gene_biotype:protein_coding transcript_biotype:protein_coding gene_symbol:PPIA description:peptidylprolyl isomerase A [Source:NCBI gene;Acc:776282]	47	9	9	28	165	17.8	8.09	0.902757	1.00743	1.34012	1.73263	1.24573	0.738739	0.830145	0.73291	0.722808	0.756151	1.64747	0.0410522
ENSGALP00000040908	microfibril associated protein 5	MFAP5	pep chromosome:Gallus_gallus-5.0:1:75972581:75982809:-1 gene:ENSGALG00000027471.3 transcript:ENSGALT00000044632.3 gene_biotype:protein_coding transcript_biotype:protein_coding gene_symbol:MFAP5 description:microfibril associated protein 5 [Source:HGNC Symbol;Acc:HGNC:29673]	11	2	2	2	151	17.4	8.81	0.877391	0.983044	1.4541	1.66953	1.24601	0.778633	0.848875	0.671984	0.742713	0.760551	1.6383	0.0450529
ENSGALP00000044023	adenine phosphoribosyltransferase	APRT	pep chromosome:Gallus_gallus-5.0:11:18706797:18709506:-1 gene:ENSGALG00000031000.2 transcript:ENSGALT00000049652.2 gene_biotype:protein_coding transcript_biotype:protein_coding gene_symbol:APRT description:adenine phosphoribosyltransferase [Source:NCBI gene;Acc:100857155]	9	1	1	1	179	19.5	6.05	1.28538	1.31014	0.971997	1.01347	1.14525	0.739396	0.674134	0.762302	0.653308	0.707285	1.61922	0.00317881
ENSGALP00000053843	H2A histone family, member Z	H2AFZ	pep chromosome:Gallus_gallus-5.0:4:60543528:60545029:-1 gene:ENSGALG00000014023.5 transcript:ENSGALT00000070520.1 gene_biotype:protein_coding transcript_biotype:protein_coding gene_symbol:H2AFZ description:H2A histone family, member Z [Source:NCBI gene;Acc:426361]	23	1	3	19	129	13.7	10.73	0.957917	0.880488	1.29159	1.56871	1.17468	0.688264	0.720115	0.807307	0.688371	0.726014	1.61798	0.0318826
ENSGALP00000017302	collagen type XXVIII alpha 1 chain	COL28A1	pep chromosome:Gallus_gallus-5.0:2:24735576:24796883:-1 gene:ENSGALG00000010259.5 transcript:ENSGALT00000017322.3 gene_biotype:protein_coding transcript_biotype:protein_coding gene_symbol:COL28A1 description:collagen type XXVIII alpha 1 chain [Source:HGNC Symbol;Acc:HGNC:22442]	4	4	4	5	1140	119.6	8.22	1.07458	1.04605	1.47573	1.42974	1.25652	0.879764	0.864361	0.708249	0.678331	0.782676	1.60542	0.00911723
ENSGALP00000004444	vesicle amine transport 1	VAT1	pep chromosome:Gallus_gallus-5.0:27:5538068:5543804:-1 gene:ENSGALG00000002818.4 transcript:ENSGALT00000004453.4 gene_biotype:protein_coding transcript_biotype:protein_coding gene_symbol:VAT1 description:vesicle amine transport 1 [Source:HGNC Symbol;Acc:HGNC:16919]	4	1	1	1	257	27.9	6	1.18639	1.03567	1.29208	1.51731	1.25786	0.811441	0.854838	0.761532	0.713202	0.785253	1.60186	0.00424495
ENSGALP00000034910	C-reactive protein	CRP	pep chromosome:Gallus_gallus-5.0:25:2502854:2503992:1 gene:ENSGALG00000022137.2 transcript:ENSGALT00000035680.2 gene_biotype:protein_coding transcript_biotype:protein_coding gene_symbol:CRP description:C-reactive protein [Source:NCBI gene;Acc:429786]	8	2	2	4	227	25.6	6.8	1.2148	1.14819	1.30932	1.29955	1.24297	0.773764	0.972525	0.650654	0.71646	0.778351	1.59692	0.00108411
ENSGALP00000042730	caveolae associated protein 4	CAVIN4	pep chromosome:Gallus_gallus-5.0:2:89047705:89061333:1 gene:ENSGALG00000026452.2 transcript:ENSGALT00000044281.2 gene_biotype:protein_coding transcript_biotype:protein_coding gene_symbol:CAVIN4 description:caveolae associated protein 4 [Source:HGNC Symbol;Acc:HGNC:33742]	27	9	9	22	357	40.6	8.94	1.11084	0.985284	1.30654	1.58579	1.24711	0.793142	0.817425	0.790526	0.744949	0.78651	1.58563	0.0128628
ENSGALP00000021301	aldo-keto reductase family 1 member B10-like 1	AKR1B10L1	pep chromosome:Gallus_gallus-5.0:1:62176428:62185484:-1 gene:ENSGALG00000045122.1 transcript:ENSGALT00000021332.5 gene_biotype:protein_coding transcript_biotype:protein_coding gene_symbol:AKR1B10L1 description:aldo-keto reductase family 1 member B10-like 1 [Source:NCBI gene;Acc:418169]	55	9	15	66	331	37	6.93	0.977441	1.05046	1.21009	1.61599	1.2135	0.718309	0.717978	0.879849	0.767728	0.770966	1.57399	0.0241245
ENSGALP00000038878	collagen type VI alpha 1 chain	COL6A1	pep chromosome:Gallus_gallus-5.0:7:6723053:6744124:1 gene:ENSGALG00000005974.5 transcript:ENSGALT00000039669.3 gene_biotype:protein_coding transcript_biotype:protein_coding gene_symbol:COL6A1 description:collagen type VI alpha 1 chain [Source:NCBI gene;Acc:396000]	26	20	20	54	1023	108.4	5.96	1.1169	0.892728	1.35192	1.70326	1.2662	0.812054	0.87863	0.765144	0.820051	0.81897	1.54609	0.0429906
ENSGALP00000013991	alpha 2-HS glycoprotein	AHSG	pep chromosome:Gallus_gallus-5.0:9:16183794:16229520:1 gene:ENSGALG00000008601.5 transcript:ENSGALT00000014007.5 gene_biotype:protein_coding transcript_biotype:protein_coding gene_symbol:AHSG description:alpha 2-HS glycoprotein [Source:HGNC Symbol;Acc:HGNC:349]	7	2	2	2	344	37.2	6.21	1.41974	0.834766	1.54908	1.3641	1.29192	0.773531	0.713318	1.07882	0.777046	0.83568	1.54595	0.042311
ENSGALP00000043412	transmembrane protein 167A	TMEM167A	pep chromosome:Gallus_gallus-5.0:Z:62969178:62990733:1 gene:ENSGALG00000027332.3 transcript:ENSGALT00000045958.1 gene_biotype:protein_coding transcript_biotype:protein_coding gene_symbol:TMEM167A description:transmembrane protein 167A [Source:NCBI gene;Acc:770790]	13	1	1	1	72	8	8.92	1.3003	1.24745	1.06205	1.11773	1.18188	0.65239	1.00034	0.687663	0.726876	0.766816	1.54128	0.0051438
ENSGALP00000054536	apolipoprotein H	APOH	pep chromosome:Gallus_gallus-5.0:18:7515359:7521011:1 gene:ENSGALG00000033376.2 transcript:ENSGALT00000070046.2 gene_biotype:protein_coding transcript_biotype:protein_coding gene_symbol:APOH description:apolipoprotein H [Source:NCBI gene;Acc:417431]	13	5	5	8	374	41.1	8.22	1.08735	0.9704	1.37382	1.44469	1.21906	0.849263	0.816747	0.741656	0.771134	0.7947	1.53399	0.0105148
ENSGALP00000057994	O-6-methylguanine-DNA methyltransferase	MGMT	pep chromosome:Gallus_gallus-5.0:6:34029566:34171709:1 gene:ENSGALG00000042949.2 transcript:ENSGALT00000061047.2 gene_biotype:protein_coding transcript_biotype:protein_coding gene_symbol:MGMT description:O-6-methylguanine-DNA methyltransferase [Source:HGNC Symbol;Acc:HGNC:7059]	3	1	1	2	260	28.6	9.26	1.0734	1.03649	1.40709	1.32861	1.2114	0.808003	0.792306	0.736812	0.83908	0.79405	1.52559	0.00448951
ENSGALP00000038376	ADP ribosylation factor 1	ARF1	pep chromosome:Gallus_gallus-5.0:2:2395981:2408032:-1 gene:ENSGALG00000005393.5 transcript:ENSGALT00000039166.3 gene_biotype:protein_coding transcript_biotype:protein_coding gene_symbol:ARF1 description:ADP ribosylation factor 1 [Source:NCBI gene;Acc:420398]	23	2	4	7	181	20.7	6.8	1.03231	0.992745	1.52637	1.40258	1.2385	0.768878	0.859151	0.845727	0.788463	0.815555	1.5186	0.0201988
ENSGALP00000032184	annexin A1	ANXA1	pep chromosome:Gallus_gallus-5.0:Z:36022686:36040369:1 gene:ENSGALG00000015148.5 transcript:ENSGALT00000032821.4 gene_biotype:protein_coding transcript_biotype:protein_coding gene_symbol:ANXA1 description:annexin A1 [Source:NCBI gene;Acc:404271]	22	6	7	12	342	38.5	7.44	0.959868	1.04532	1.59216	1.50271	1.27502	0.900637	0.820782	0.842818	0.801335	0.841393	1.51536	0.0356858
ENSGALP00000055710	Rho GTPase activating protein 1	ARHGAP1	pep chromosome:Gallus_gallus-5.0:5:23454031:23475701:1 gene:ENSGALG00000042357.1 transcript:ENSGALT00000079282.1 gene_biotype:protein_coding transcript_biotype:protein_coding gene_symbol:ARHGAP1 description:Rho GTPase activating protein 1 [Source:HGNC Symbol;Acc:HGNC:673]	2	1	1	1	437	50.4	6.64	0.982657	0.984559	1.65348	1.32388	1.23614	0.88345	0.83785	0.790602	0.75344	0.816336	1.51426	0.0420624
ENSGALP00000045762	protein kinase C and casein kinase substrate in neurons 3	PACSIN3	pep chromosome:Gallus_gallus-5.0:5:23181004:23190116:1 gene:ENSGALG00000008231.4 transcript:ENSGALT00000047222.1 gene_biotype:protein_coding transcript_biotype:protein_coding gene_symbol:PACSIN3 description:protein kinase C and casein kinase substrate in neurons 3 [Source:NCBI gene;Acc:423186]	37	15	15	28	458	53.2	5.81	1.02362	1.03789	1.2545	1.48639	1.2006	0.7985	0.805856	0.819105	0.755465	0.794731	1.5107	0.0101282
ENSGALP00000050148	phosphogluconate dehydrogenase	PGD	pep chromosome:Gallus_gallus-5.0:21:3716085:3725383:1 gene:ENSGALG00000002797.5 transcript:ENSGALT00000052363.1 gene_biotype:protein_coding transcript_biotype:protein_coding gene_symbol:PGD description:phosphogluconate dehydrogenase [Source:NCBI gene;Acc:419450]	3	2	2	2	541	59.9	8.31	1.068	1.09516	1.18695	1.70513	1.26381	0.80698	0.809195	0.967251	0.765109	0.837134	1.50969	0.0337941
ENSGALP00000056764	prolyl 4-hydroxylase subunit beta	P4HB	pep chromosome:Gallus_gallus-5.0:18:10010615:10018970:-1 gene:ENSGALG00000038290.2 transcript:ENSGALT00000055031.2 gene_biotype:protein_coding transcript_biotype:protein_coding gene_symbol:P4HB description:prolyl 4-hydroxylase subunit beta [Source:NCBI gene;Acc:374091]	26	12	12	25	515	57.7	4.82	1.08805	0.951312	1.67628	1.14107	1.21418	0.88378	0.885874	0.67794	0.771247	0.80471	1.50884	0.049478
ENSGALP00000054397	copine 5	CPNE5	pep chromosome:Gallus_gallus-5.0:26:1183181:1189514:1 gene:ENSGALG00000030676.1 transcript:ENSGALT00000055840.1 gene_biotype:protein_coding transcript_biotype:protein_coding gene_symbol:CPNE5 description:copine 5 [Source:HGNC Symbol;Acc:HGNC:2318]	1	1	1	1	653	72.2	6.68	1.09243	0.971201	1.50763	1.27918	1.21261	0.903428	0.78271	0.774563	0.774832	0.808883	1.49912	0.0157631
ENSGALP00000056408	myotrophin	MTPN	pep chromosome:Gallus_gallus-5.0:1:58262001:58299769:1 gene:ENSGALG00000041619.1 transcript:ENSGALT00000059596.1 gene_biotype:protein_coding transcript_biotype:protein_coding gene_symbol:MTPN description:myotrophin [Source:NCBI gene;Acc:395702]	14	1	1	1	118	12.9	5.29	1.05201	1.15528	1.05701	1.57114	1.20886	0.806294	0.840768	0.801043	0.78147	0.807394	1.49723	0.0175631
ENSGALP00000047722	regulator of chromosome condensation 1	RCC1	pep chromosome:Gallus_gallus-5.0:23:2153100:2156682:1 gene:ENSGALG00000030097.1 transcript:ENSGALT00000073874.1 gene_biotype:protein_coding transcript_biotype:protein_coding gene_symbol:RCC1 description:regulator of chromosome condensation 1 [Source:HGNC Symbol;Acc:HGNC:1913]	7	2	2	2	401	42.7	6.52	1.06903	0.949734	1.20973	1.60033	1.20721	0.821742	0.954892	0.75951	0.68976	0.806476	1.49689	0.0389193
ENSGALP00000042552	Gallus gallus guanylate binding protein (GBP), mRNA.	GBP	pep chromosome:Gallus_gallus-5.0:12:2262154:2264684:-1 gene:ENSGALG00000026152.2 transcript:ENSGALT00000045095.1 gene_biotype:protein_coding transcript_biotype:protein_coding gene_symbol:GBP description:Gallus gallus guanylate binding protein (GBP), mRNA. [Source:RefSeq mRNA;Acc:NM_204652]	3	2	2	2	576	65.6	5.81	0.996668	1.37359	1.50341	1.16296	1.25916	0.887791	0.945582	0.76283	0.772401	0.842151	1.49517	0.0135556
ENSGALP00000050383	FK506 binding protein 1B	FKBP1B	pep chromosome:Gallus_gallus-5.0:3:104621983:104668401:1 gene:ENSGALG00000016500.5 transcript:ENSGALT00000063526.1 gene_biotype:protein_coding transcript_biotype:protein_coding gene_symbol:FKBP1B description:FK506 binding protein 1B [Source:NCBI gene;Acc:395254]	13	1	1	2	108	11.9	8.88	1.17131	0.921934	1.22725	1.40534	1.18146	0.894895	0.79488	0.818371	0.664835	0.793245	1.4894	0.012734
ENSGALP00000022252	sorting nexin 9	SNX9	pep chromosome:Gallus_gallus-5.0:3:51880188:51917321:1 gene:ENSGALG00000013710.5 transcript:ENSGALT00000022291.5 gene_biotype:protein_coding transcript_biotype:protein_coding gene_symbol:SNX9 description:sorting nexin 9 [Source:HGNC Symbol;Acc:HGNC:14973]	2	1	1	1	582	64.8	5.27	1.04854	1.00556	1.46485	1.34372	1.21567	0.799028	0.742146	0.911014	0.813362	0.816388	1.48908	0.0144687
ENSGALP00000057514	moesin	MSN	pep chromosome:Gallus_gallus-5.0:4:152939:169547:1 gene:ENSGALG00000039615.1 transcript:ENSGALT00000048341.1 gene_biotype:protein_coding transcript_biotype:protein_coding gene_symbol:MSN description:moesin [Source:NCBI gene;Acc:422173]	26	10	17	24	587	69.2	6.24	0.924747	0.99259	1.4932	1.5628	1.24333	0.845123	0.866342	0.839439	0.791635	0.835635	1.48789	0.0496776
ENSGALP00000059516	ribosomal protein L14		pep chromosome:Gallus_gallus-5.0:2:41319159:41322301:-1 gene:ENSGALG00000043379.2 transcript:ENSGALT00000084413.1 gene_biotype:protein_coding transcript_biotype:protein_coding description:ribosomal protein L14 [Source:NCBI gene;Acc:374134]	27	4	4	7	153	18	10.55	1.33198	0.952963	1.34911	1.26177	1.22396	0.841798	0.992101	0.834592	0.625268	0.82344	1.48639	0.0152061
ENSGALP00000048957	Rho GTPase activating protein 17	ARHGAP17	pep chromosome:Gallus_gallus-5.0:14:6581985:6654458:-1 gene:ENSGALG00000041213.1 transcript:ENSGALT00000068374.1 gene_biotype:protein_coding transcript_biotype:protein_coding gene_symbol:ARHGAP17 description:Rho GTPase activating protein 17 [Source:HGNC Symbol;Acc:HGNC:18239]	5	3	3	3	652	72.3	7.36	0.975662	0.965363	1.60248	1.28405	1.20689	0.895308	0.802871	0.811905	0.747538	0.814406	1.48193	0.0437866
ENSGALP00000045025	microtubule associated protein 1 light chain 3 beta 2	MAP1LC3B2	pep chromosome:Gallus_gallus-5.0:11:18027539:18036281:1 gene:ENSGALG00000043105.1 transcript:ENSGALT00000063554.1 gene_biotype:protein_coding transcript_biotype:protein_coding gene_symbol:MAP1LC3B2 description:microtubule associated protein 1 light chain 3 beta 2 [Source:NCBI gene;Acc:427559]	17	2	2	2	125	14.6	8.4	1.07344	0.996504	1.15378	1.00489	1.05715	0.758929	0.71695	0.757838	0.622339	0.714014	1.48058	0.000404904
ENSGALP00000017617	Gallus gallus complement C8 beta chain (C8B), mRNA.	C8B	pep chromosome:Gallus_gallus-5.0:8:25905426:25921408:-1 gene:ENSGALG00000010853.6 transcript:ENSGALT00000017638.6 gene_biotype:protein_coding transcript_biotype:protein_coding gene_symbol:C8B description:Gallus gallus complement C8 beta chain (C8B), mRNA. [Source:RefSeq mRNA;Acc:NM_001321543]	1	1	1	1	584	65.3	7.97	1.16544	0.870509	1.2263	1.56745	1.20742	0.883676	0.723642	0.841519	0.8203	0.817284	1.47736	0.037752
ENSGALP00000051832	galactokinase 2	GALK2	pep chromosome:Gallus_gallus-5.0:10:10455007:10503936:1 gene:ENSGALG00000036201.1 transcript:ENSGALT00000059781.1 gene_biotype:protein_coding transcript_biotype:protein_coding gene_symbol:GALK2 description:galactokinase 2 [Source:NCBI gene;Acc:415596]	2	1	1	1	458	50.1	6.76	1.21582	1.11879	1.0126	1.33539	1.17065	0.799022	0.739165	0.884882	0.78378	0.801712	1.46019	0.00270857
ENSGALP00000017464	fibulin 5	FBLN5	pep chromosome:Gallus_gallus-5.0:5:44523932:44565644:-1 gene:ENSGALG00000010747.6 transcript:ENSGALT00000017485.4 gene_biotype:protein_coding transcript_biotype:protein_coding gene_symbol:FBLN5 description:fibulin 5 [Source:NCBI gene;Acc:423413]	2	1	1	1	444	49.6	4.67	1.21106	1.29555	1.03046	1.12818	1.16631	0.784696	0.807671	0.7859	0.818154	0.799105	1.45952	0.000682404
ENSGALP00000014107	vimentin	VIM	pep chromosome:Gallus_gallus-5.0:2:19823100:19830837:-1 gene:ENSGALG00000008677.7 transcript:ENSGALT00000014123.5 gene_biotype:protein_coding transcript_biotype:protein_coding gene_symbol:VIM description:vimentin [Source:NCBI gene;Acc:420519]	73	27	31	90	460	53.2	5.21	0.981554	1.03189	1.43989	0.947464	1.1002	0.821125	0.770392	0.722453	0.719928	0.758474	1.45054	0.0266199
ENSGALP00000039313	reticulocalbin 1		pep chromosome:Gallus_gallus-5.0:5:5325871:5333060:1 gene:ENSGALG00000012121.5 transcript:ENSGALT00000040104.3 gene_biotype:protein_coding transcript_biotype:protein_coding description:reticulocalbin 1 [Source:NCBI gene;Acc:428602]	2	1	1	1	325	37.9	4.68	1.11064	1.18644	1.47348	0.990684	1.19031	0.949099	0.866445	0.721661	0.768754	0.82649	1.4402	0.0191434
ENSGALP00000014768	EH domain containing 3	EHD3	pep chromosome:Gallus_gallus-5.0:3:7715495:7740684:-1 gene:ENSGALG00000009086.4 transcript:ENSGALT00000014784.3 gene_biotype:protein_coding transcript_biotype:protein_coding gene_symbol:EHD3 description:EH domain containing 3 [Source:NCBI gene;Acc:421306]	29	12	13	19	535	60.9	6.51	1.01124	0.989016	1.30257	1.38584	1.17217	0.842161	0.941002	0.69444	0.782418	0.815005	1.43823	0.019825
ENSGALP00000054786	FUS RNA binding protein	FUS	pep scaffold:Gallus_gallus-5.0:AADN04001416.1:3:15346:-1 gene:ENSGALG00000032219.1 transcript:ENSGALT00000053073.1 gene_biotype:protein_coding transcript_biotype:protein_coding gene_symbol:FUS description:FUS RNA binding protein [Source:NCBI gene;Acc:414144]	2	1	1	1	520	55.1	8.68	1.06362	0.984636	1.31943	1.44279	1.20262	0.913964	0.820397	0.902179	0.719886	0.839107	1.43321	0.0204382
ENSGALP00000058325			pep chromosome:Gallus_gallus-5.0:10:4235823:4242641:-1 gene:ENSGALG00000029816.1 transcript:ENSGALT00000063634.1 gene_biotype:protein_coding transcript_biotype:protein_coding	4	1	1	1	289	30.5	5.9	1.16033	1.10078	0.923921	1.57658	1.1904	0.82107	0.813332	0.854536	0.841619	0.832639	1.42967	0.0415815
ENSGALP00000001002	nuclear casein kinase and cyclin dependent kinase substrate 1	NUCKS1	pep chromosome:Gallus_gallus-5.0:26:2263742:2277078:-1 gene:ENSGALG00000000708.5 transcript:ENSGALT00000001004.5 gene_biotype:protein_coding transcript_biotype:protein_coding gene_symbol:NUCKS1 description:nuclear casein kinase and cyclin dependent kinase substrate 1 [Source:NCBI gene;Acc:404775]	5	2	2	2	292	32.6	5.27	1.01137	1.00336	1.50775	1.40772	1.23255	0.867364	0.914755	0.785377	0.883967	0.862866	1.42843	0.0333411
ENSGALP00000011154	centrosomal protein 131	CEP131	pep chromosome:Gallus_gallus-5.0:18:9353242:9365235:1 gene:ENSGALG00000006895.5 transcript:ENSGALT00000011168.5 gene_biotype:protein_coding transcript_biotype:protein_coding gene_symbol:CEP131 description:centrosomal protein 131 [Source:HGNC Symbol;Acc:HGNC:29511]	1	2	2	2	1089	124.4	8.98	1.08468	1.09922	1.09298	1.18669	1.11589	0.756189	0.876128	0.7324	0.761462	0.781544	1.4278	0.00015931
ENSGALP00000019418	coiled-coil domain containing 134	CCDC134	pep chromosome:Gallus_gallus-5.0:1:49545405:49549775:-1 gene:ENSGALG00000011918.5 transcript:ENSGALT00000019444.5 gene_biotype:protein_coding transcript_biotype:protein_coding gene_symbol:CCDC134 description:coiled-coil domain containing 134 [Source:HGNC Symbol;Acc:HGNC:26185]	10	2	2	2	229	26.5	8.35	1.21727	1.10506	1.0226	1.11165	1.11414	0.728614	0.891464	0.752409	0.758648	0.782784	1.42331	0.000880539
ENSGALP00000003455	peptidylprolyl isomerase B (cyclophilin B)	PPIB	pep chromosome:Gallus_gallus-5.0:10:1233262:1234514:1 gene:ENSGALG00000002210.5 transcript:ENSGALT00000003460.4 gene_biotype:protein_coding transcript_biotype:protein_coding gene_symbol:PPIB description:peptidylprolyl isomerase B (cyclophilin B) [Source:NCBI gene;Acc:396447]	38	7	7	16	194	21.2	9.19	1.0063	1.03702	1.30489	1.48032	1.20713	0.876329	0.911544	0.784996	0.820517	0.848347	1.42292	0.0217133
ENSGALP00000000506	arginyl aminopeptidase	RNPEP	pep chromosome:Gallus_gallus-5.0:26:606911:612365:-1 gene:ENSGALG00000000374.5 transcript:ENSGALT00000000507.5 gene_biotype:protein_coding transcript_biotype:protein_coding gene_symbol:RNPEP description:arginyl aminopeptidase [Source:HGNC Symbol;Acc:HGNC:10078]	1	1	1	1	636	70.5	5.53	1.14086	1.19428	1.38281	1.11983	1.20945	0.916563	0.667521	0.952456	0.874606	0.852786	1.41823	0.00652158
ENSGALP00000056411	fermitin family member 2	FERMT2	pep chromosome:Gallus_gallus-5.0:5:58397292:58433351:-1 gene:ENSGALG00000012425.5 transcript:ENSGALT00000077900.1 gene_biotype:protein_coding transcript_biotype:protein_coding gene_symbol:FERMT2 description:fermitin family member 2 [Source:HGNC Symbol;Acc:HGNC:15767]	7	4	4	4	720	81.8	6.51	1.1477	1.01893	1.2638	1.39083	1.20532	0.847865	0.892809	0.880719	0.79014	0.852883	1.41322	0.0053356
ENSGALP00000005468	2',3'-cyclic nucleotide 3' phosphodiesterase	CNP	pep chromosome:Gallus_gallus-5.0:27:5156868:5161795:1 gene:ENSGALG00000003457.6 transcript:ENSGALT00000005478.6 gene_biotype:protein_coding transcript_biotype:protein_coding gene_symbol:CNP description:2',3'-cyclic nucleotide 3' phosphodiesterase [Source:NCBI gene;Acc:395921]	3	1	1	1	420	47.2	9.07	1.22403	1.10182	1.13497	1.13013	1.14774	0.818669	0.834358	0.787945	0.838577	0.819887	1.39987	2.77735e-05
ENSGALP00000051557			pep scaffold:Gallus_gallus-5.0:KQ759552.1:13538:18864:1 gene:ENSGALG00000029594.1 transcript:ENSGALT00000077325.1 gene_biotype:protein_coding transcript_biotype:protein_coding	28	5	5	10	220	23.6	6.27	1.06979	0.932986	1.26827	1.32727	1.14958	0.815413	0.844945	0.836377	0.790842	0.821894	1.3987	0.0116814
ENSGALP00000058169	ATPase Na+/K+ transporting family member beta 4	ATP1B4	pep chromosome:Gallus_gallus-5.0:4:16507389:16513395:-1 gene:ENSGALG00000008593.5 transcript:ENSGALT00000047228.1 gene_biotype:protein_coding transcript_biotype:protein_coding gene_symbol:ATP1B4 description:ATPase Na+/K+ transporting family member beta 4 [Source:NCBI gene;Acc:422365]	8	3	3	4	322	36.4	7.83	1.15924	1.25602	1.16731	1.14095	1.18088	0.789482	0.934749	0.809781	0.86923	0.85081	1.38795	0.000211691
ENSGALP00000046818	tubulin beta class I	TUBB	pep scaffold:Gallus_gallus-5.0:KQ759552.1:18701:20662:-1 gene:ENSGALG00000041471.1 transcript:ENSGALT00000076672.1 gene_biotype:protein_coding transcript_biotype:protein_coding gene_symbol:TUBB description:tubulin beta class I [Source:HGNC Symbol;Acc:HGNC:20778]	58	2	12	38	266	30.3	4.84	1.08894	1.07418	1.21605	1.31754	1.17418	0.953796	0.791928	0.937748	0.702765	0.846559	1.387	0.00764031
ENSGALP00000026345	acid phosphatase 1	ACP1	pep chromosome:Gallus_gallus-5.0:3:92285175:92321450:1 gene:ENSGALG00000016363.4 transcript:ENSGALT00000026395.2 gene_biotype:protein_coding transcript_biotype:protein_coding gene_symbol:ACP1 description:acid phosphatase 1 [Source:NCBI gene;Acc:421909]	49	7	7	10	158	18.2	7.2	1.08957	1.01484	1.21938	1.44383	1.1919	0.761784	0.915703	0.94015	0.822374	0.860003	1.38593	0.0178906
ENSGALP00000045362	YKT6 v-SNARE homolog (S. cerevisiae)	YKT6	pep scaffold:Gallus_gallus-5.0:AADN04001766.1:17852:19596:1 gene:ENSGALG00000032613.1 transcript:ENSGALT00000064676.1 gene_biotype:protein_coding transcript_biotype:protein_coding gene_symbol:YKT6 description:YKT6 v-SNARE homolog (S. cerevisiae) [Source:NCBI gene;Acc:430371]	5	1	1	1	205	22.9	6.07	0.938212	1.1427	1.14305	1.4262	1.16254	0.878466	0.795053	0.855464	0.827021	0.839001	1.38562	0.0191688
ENSGALP00000049586	methyltransferase like 7A	METTL7A	pep chromosome:Gallus_gallus-5.0:33:135658:137592:1 gene:ENSGALG00000030776.1 transcript:ENSGALT00000058463.1 gene_biotype:protein_coding transcript_biotype:protein_coding gene_symbol:METTL7A description:methyltransferase like 7A [Source:HGNC Symbol;Acc:HGNC:24550]	7	2	2	3	246	27.9	8.57	1.23946	1.14026	1.23544	1.01179	1.15674	0.801839	0.953548	0.781159	0.803761	0.835077	1.38519	0.00292704
ENSGALP00000058612	hemoglobin subunit alpha 1	HBA1	pep chromosome:Gallus_gallus-5.0:14:12163934:12164432:1 gene:ENSGALG00000043234.2 transcript:ENSGALT00000084384.1 gene_biotype:protein_coding transcript_biotype:protein_coding gene_symbol:HBA1 description:hemoglobin subunit alpha 1 [Source:NCBI gene;Acc:416652]	61	1	5	51	96	10.3	8.51	0.982975	1.10199	1.49558	1.33367	1.22855	0.901809	0.953213	0.765809	0.927346	0.887044	1.385	0.0315147
ENSGALP00000025144	versican	VCAN	pep chromosome:Gallus_gallus-5.0:Z:62650853:62756712:-1 gene:ENSGALG00000015624.5 transcript:ENSGALT00000025190.5 gene_biotype:protein_coding transcript_biotype:protein_coding gene_symbol:VCAN description:versican [Source:NCBI gene;Acc:395565]	1	2	2	2	3559	387.5	4.6	1.10405	1.04847	1.22679	1.20937	1.14717	0.878788	0.865954	0.752209	0.843123	0.835019	1.37382	0.000897751
ENSGALP00000011574	dynein light chain 1 cytoplasmic	DYL1	pep chromosome:Gallus_gallus-5.0:15:9322891:9325383:-1 gene:ENSGALG00000007153.5 transcript:ENSGALT00000011588.4 gene_biotype:protein_coding transcript_biotype:protein_coding gene_symbol:DYL1 description:dynein light chain 1 cytoplasmic [Source:NCBI gene;Acc:427708]	20	1	2	10	89	10.3	7.44	1.0195	0.973315	1.34232	1.18456	1.12992	0.866471	0.82685	0.82071	0.779964	0.823499	1.3721	0.0118331
ENSGALP00000019858	platelet-derived growth factor beta polypeptide	PDGFB	pep chromosome:Gallus_gallus-5.0:1:50759960:50771537:1 gene:ENSGALG00000012178.4 transcript:ENSGALT00000019885.4 gene_biotype:protein_coding transcript_biotype:protein_coding gene_symbol:PDGFB description:platelet-derived growth factor beta polypeptide [Source:NCBI gene;Acc:374128]	3	1	1	2	251	28.4	9.7	1.0766	1.0149	1.53521	1.15793	1.19616	0.973289	0.88475	0.809658	0.82649	0.873547	1.36932	0.038821
ENSGALP00000043988	thioredoxin like 1	TXNL1	pep chromosome:Gallus_gallus-5.0:Z:593227:607802:1 gene:ENSGALG00000033862.1 transcript:ENSGALT00000050991.1 gene_biotype:protein_coding transcript_biotype:protein_coding gene_symbol:TXNL1 description:thioredoxin like 1 [Source:HGNC Symbol;Acc:HGNC:12436]	9	3	3	5	289	32.3	5.07	1.0355	0.989556	1.44687	1.38992	1.21546	0.855018	0.978476	0.814982	0.910369	0.889711	1.36613	0.0384645
ENSGALP00000049787	heat shock factor binding protein 1	HSBP1	pep chromosome:Gallus_gallus-5.0:11:16856563:16859245:-1 gene:ENSGALG00000043039.1 transcript:ENSGALT00000070497.1 gene_biotype:protein_coding transcript_biotype:protein_coding gene_symbol:HSBP1 description:heat shock factor binding protein 1 [Source:NCBI gene;Acc:415813]	9	1	1	1	77	8.6	4.36	0.99304	1.29302	1.23489	1.10093	1.15547	0.800191	0.856251	1.06278	0.665731	0.846239	1.36542	0.0272724
ENSGALP00000027488	periostin	POSTN	pep chromosome:Gallus_gallus-5.0:1:171990657:172022731:1 gene:ENSGALG00000017046.5 transcript:ENSGALT00000027540.4 gene_biotype:protein_coding transcript_biotype:protein_coding gene_symbol:POSTN description:periostin [Source:NCBI gene;Acc:395429]	15	10	10	16	841	94.1	8.07	1.24918	0.910004	1.35841	1.13208	1.16242	0.860287	0.854482	0.799444	0.891133	0.851336	1.3654	0.0191112
ENSGALP00000051795	gamma-glutamyltransferase 5	GGT5	pep chromosome:Gallus_gallus-5.0:15:8402897:8419021:1 gene:ENSGALG00000040504.2 transcript:ENSGALT00000081272.2 gene_biotype:protein_coding transcript_biotype:protein_coding gene_symbol:GGT5 description:gamma-glutamyltransferase 5 [Source:HGNC Symbol;Acc:HGNC:4260]	1	1	1	1	567	61.5	8.72	1.0793	1.09028	1.02702	1.29742	1.12351	0.795425	0.878735	0.783368	0.841098	0.824656	1.36239	0.00330141
ENSGALP00000055229			pep scaffold:Gallus_gallus-5.0:AADN04001796.1:10836:20427:1 gene:ENSGALG00000041300.1 transcript:ENSGALT00000063132.1 gene_biotype:protein_coding transcript_biotype:protein_coding	19	12	12	21	1841	193.8	6.44	1.04985	0.959163	1.23791	1.27947	1.1316	0.875938	0.818536	0.805256	0.822905	0.830659	1.36229	0.00824648
ENSGALP00000006939	annexin A6	ANXA6	pep chromosome:Gallus_gallus-5.0:13:13032124:13043069:1 gene:ENSGALG00000004357.5 transcript:ENSGALT00000006950.5 gene_biotype:protein_coding transcript_biotype:protein_coding gene_symbol:ANXA6 description:annexin A6 [Source:NCBI gene;Acc:395481]	51	36	36	122	782	86.9	6.32	0.966978	1.14914	1.30318	1.14675	1.14151	0.952786	0.85169	0.75711	0.797443	0.839757	1.35934	0.00965128
ENSGALP00000001991	SNF8, ESCRT-II complex subunit	SNF8	pep chromosome:Gallus_gallus-5.0:27:3690044:3693328:1 gene:ENSGALG00000001309.4 transcript:ENSGALT00000001993.4 gene_biotype:protein_coding transcript_biotype:protein_coding gene_symbol:SNF8 description:SNF8, ESCRT-II complex subunit [Source:HGNC Symbol;Acc:HGNC:17028]	3	1	1	2	258	28.9	6.8	1.08673	1.14699	1.40013	1.06964	1.17587	0.816369	0.896561	0.847491	0.904772	0.866298	1.35735	0.00798128
ENSGALP00000009974	four and a half LIM domains 1	FHL1	pep chromosome:Gallus_gallus-5.0:4:4248504:4258576:1 gene:ENSGALG00000006190.5 transcript:ENSGALT00000009988.5 gene_biotype:protein_coding transcript_biotype:protein_coding gene_symbol:FHL1 description:four and a half LIM domains 1 [Source:HGNC Symbol;Acc:HGNC:3702]	17	5	5	5	297	34.1	8.37	1.17861	0.914219	1.46234	1.25522	1.2026	0.942688	0.996165	0.801024	0.807378	0.886814	1.35609	0.0429621
ENSGALP00000009007	ADP ribosylation factor 4	ARF4	pep chromosome:Gallus_gallus-5.0:12:8722023:8732436:-1 gene:ENSGALG00000005622.5 transcript:ENSGALT00000009021.5 gene_biotype:protein_coding transcript_biotype:protein_coding gene_symbol:ARF4 description:ADP ribosylation factor 4 [Source:HGNC Symbol;Acc:HGNC:655]	33	4	6	10	180	20.5	5.68	1.00742	0.984261	1.32302	1.34749	1.16555	0.852157	0.914522	0.875215	0.812899	0.863698	1.34948	0.0239003
ENSGALP00000051049	ATPase Na+/K+ transporting subunit alpha 1	ATP1A1	pep chromosome:Gallus_gallus-5.0:1:80243923:80259779:-1 gene:ENSGALG00000032247.1 transcript:ENSGALT00000063825.1 gene_biotype:protein_coding transcript_biotype:protein_coding gene_symbol:ATP1A1 description:ATPase Na+/K+ transporting subunit alpha 1 [Source:NCBI gene;Acc:396530]	21	17	17	24	1024	112.6	5.82	1.06005	1.09834	1.1889	1.2966	1.16097	0.813029	0.965009	0.80428	0.872939	0.863814	1.34401	0.00363041
ENSGALP00000016493	trafficking protein particle complex 6B	TRAPPC6B	pep chromosome:Gallus_gallus-5.0:5:37642358:37646177:-1 gene:ENSGALG00000010157.5 transcript:ENSGALT00000016512.4 gene_biotype:protein_coding transcript_biotype:protein_coding gene_symbol:TRAPPC6B description:trafficking protein particle complex 6B [Source:NCBI gene;Acc:423337]	6	1	1	1	158	17.9	8.68	1.05285	1.02588	1.34455	1.15781	1.14527	0.910253	0.848088	0.865399	0.802147	0.856472	1.3372	0.00878087
ENSGALP00000012817	laminin subunit beta 1	LAMB1	pep chromosome:Gallus_gallus-5.0:1:14882571:14913134:-1 gene:ENSGALG00000007905.5 transcript:ENSGALT00000012832.5 gene_biotype:protein_coding transcript_biotype:protein_coding gene_symbol:LAMB1 description:laminin subunit beta 1 [Source:HGNC Symbol;Acc:HGNC:6486]	27	33	33	49	1284	140.5	4.82	1.06741	0.993562	1.21498	1.36505	1.16025	0.859103	0.912895	0.886621	0.818105	0.869181	1.33488	0.0139213
ENSGALP00000022148	myelin basic protein	MBP	pep chromosome:Gallus_gallus-5.0:2:90869533:90887287:1 gene:ENSGALG00000013640.5 transcript:ENSGALT00000022187.3 gene_biotype:protein_coding transcript_biotype:protein_coding gene_symbol:MBP description:myelin basic protein [Source:NCBI gene;Acc:396217]	37	5	5	5	174	18.8	11.59	1.11811	1.07098	1.12216	1.48261	1.19847	0.873116	0.990565	0.930723	0.803966	0.899592	1.33223	0.0277029
ENSGALP00000041993	ribosomal protein L21	RPL21	pep chromosome:Gallus_gallus-5.0:1:176337051:176342503:-1 gene:ENSGALG00000027035.3 transcript:ENSGALT00000045278.2 gene_biotype:protein_coding transcript_biotype:protein_coding gene_symbol:RPL21 description:ribosomal protein L21 [Source:HGNC Symbol;Acc:HGNC:10313]	23	4	4	7	160	18.6	10.49	1.05614	0.901114	1.20503	1.16797	1.08256	0.827655	0.730483	0.89898	0.795248	0.813091	1.33141	0.0126398
ENSGALP00000017599	signal peptidase complex subunit 3	SPCS3	pep chromosome:Gallus_gallus-5.0:4:44693587:44700975:1 gene:ENSGALG00000010839.4 transcript:ENSGALT00000017620.3 gene_biotype:protein_coding transcript_biotype:protein_coding gene_symbol:SPCS3 description:signal peptidase complex subunit 3 [Source:NCBI gene;Acc:396234]	5	1	1	1	180	20.2	8.65	1.01541	0.99097	1.35327	1.27086	1.15763	0.829895	0.957528	0.835115	0.868916	0.872864	1.32624	0.0246258
ENSGALP00000010633	small nuclear ribonucleoprotein D3 polypeptide	SNRPD3	pep chromosome:Gallus_gallus-5.0:15:8475474:8479102:-1 gene:ENSGALG00000006596.4 transcript:ENSGALT00000010647.3 gene_biotype:protein_coding transcript_biotype:protein_coding gene_symbol:SNRPD3 description:small nuclear ribonucleoprotein D3 polypeptide [Source:NCBI gene;Acc:416947]	8	1	1	2	126	13.9	10.32	1.01719	0.93833	1.33975	1.38367	1.16973	0.917884	0.88834	0.912575	0.809187	0.881996	1.32623	0.046575
ENSGALP00000048764	integrin linked kinase	ILK	pep chromosome:Gallus_gallus-5.0:1:194378828:194384235:-1 gene:ENSGALG00000031642.2 transcript:ENSGALT00000081529.1 gene_biotype:protein_coding transcript_biotype:protein_coding gene_symbol:ILK description:integrin linked kinase [Source:NCBI gene;Acc:374018]	6	3	3	6	452	51.5	8.16	0.993991	1.07067	1.38735	1.32354	1.19389	0.905794	0.959169	0.886821	0.850087	0.900468	1.32585	0.0243259
ENSGALP00000047005	ATPase 13A1	ATP13A1	pep scaffold:Gallus_gallus-5.0:AADN04000744.1:17678:35761:1 gene:ENSGALG00000032815.2 transcript:ENSGALT00000073335.1 gene_biotype:protein_coding transcript_biotype:protein_coding gene_symbol:ATP13A1 description:ATPase 13A1 [Source:HGNC Symbol;Acc:HGNC:24215]	1	1	1	1	1254	139.8	8.72	1.07332	0.958564	1.40728	1.26089	1.17501	0.915227	0.983302	0.814759	0.835192	0.88712	1.32452	0.0356029
ENSGALP00000045501	G protein subunit gamma 12		pep chromosome:Gallus_gallus-5.0:8:28792954:28798715:-1 gene:ENSGALG00000026591.3 transcript:ENSGALT00000053412.1 gene_biotype:protein_coding transcript_biotype:protein_coding description:G protein subunit gamma 12 [Source:NCBI gene;Acc:772239]	22	1	1	2	73	8.1	9.25	0.987109	0.984228	1.22467	1.37883	1.14371	0.889519	0.909549	0.861922	0.795423	0.864103	1.32358	0.0309556
ENSGALP00000048698	septin 7	SEPT7	pep chromosome:Gallus_gallus-5.0:2:47075445:47146832:-1 gene:ENSGALG00000032830.1 transcript:ENSGALT00000052723.1 gene_biotype:protein_coding transcript_biotype:protein_coding gene_symbol:SEPT7 description:septin 7 [Source:NCBI gene;Acc:420741]	7	3	3	3	424	49.4	8.37	1.01409	1.04075	1.29828	1.36633	1.17986	0.852964	0.853819	1.01061	0.849879	0.891818	1.32299	0.0256296
ENSGALP00000010618	lymphocyte specific protein 1	LSP1	pep chromosome:Gallus_gallus-5.0:5:14053799:14092883:-1 gene:ENSGALG00000006583.6 transcript:ENSGALT00000010632.4 gene_biotype:protein_coding transcript_biotype:protein_coding gene_symbol:LSP1 description:lymphocyte specific protein 1 [Source:NCBI gene;Acc:374254]	10	3	3	3	365	41.6	4.75	1.01859	1.03263	1.39137	1.20282	1.16135	0.922299	0.917606	0.801984	0.876964	0.879713	1.32015	0.0218923
ENSGALP00000045418	Gallus gallus heterogeneous nuclear ribonucleoprotein A1 (HNRNPA1), mRNA.	HNRNPA1	pep chromosome:Gallus_gallus-5.0:33:1158788:1164323:1 gene:ENSGALG00000042011.2 transcript:ENSGALT00000058105.1 gene_biotype:protein_coding transcript_biotype:protein_coding gene_symbol:HNRNPA1 description:Gallus gallus heterogeneous nuclear ribonucleoprotein A1 (HNRNPA1), mRNA. [Source:RefSeq mRNA;Acc:NM_001318418]	15	4	5	11	368	38.1	9.36	0.992669	1.00636	1.37232	1.31403	1.17135	0.857294	0.8385	1.05037	0.804122	0.88757	1.31972	0.0475836
ENSGALP00000063538	aldo-keto reductase family 1 member A1	AKR1A1	pep chromosome:Gallus_gallus-5.0:8:21226727:21245813:1 gene:ENSGALG00000010244.6 transcript:ENSGALT00000084097.1 gene_biotype:protein_coding transcript_biotype:protein_coding gene_symbol:AKR1A1 description:aldo-keto reductase family 1 member A1 [Source:NCBI gene;Acc:424599]	17	6	6	10	365	41.3	8.24	1.00953	1.1467	1.24159	1.25069	1.16212	0.889549	0.931126	0.895496	0.807139	0.880828	1.31936	0.00390572
ENSGALP00000049749	alcohol dehydrogenase 5 (class III), chi polypeptide	ADH5	pep chromosome:Gallus_gallus-5.0:4:60334647:60342111:-1 gene:ENSGALG00000012245.6 transcript:ENSGALT00000061077.1 gene_biotype:protein_coding transcript_biotype:protein_coding gene_symbol:ADH5 description:alcohol dehydrogenase 5 (class III), chi polypeptide [Source:NCBI gene;Acc:422705]	19	9	9	15	432	45.4	8.12	1.06562	1.04474	1.24966	1.17025	1.13257	0.915257	0.704077	1.00723	0.808855	0.858854	1.3187	0.0149699
ENSGALP00000038625	laminin subunit gamma 1	LAMC1	pep chromosome:Gallus_gallus-5.0:8:7492312:7541469:1 gene:ENSGALG00000004620.5 transcript:ENSGALT00000039414.3 gene_biotype:protein_coding transcript_biotype:protein_coding gene_symbol:LAMC1 description:laminin subunit gamma 1 [Source:HGNC Symbol;Acc:HGNC:6492]	22	32	32	45	1603	176.3	5.08	1.04019	0.943847	1.3051	1.38984	1.16974	0.884434	0.938799	0.880789	0.856595	0.890154	1.31409	0.040368
ENSGALP00000049721	chromobox 1	CBX1	pep chromosome:Gallus_gallus-5.0:27:4168580:4176543:1 gene:ENSGALG00000033926.1 transcript:ENSGALT00000078023.1 gene_biotype:protein_coding transcript_biotype:protein_coding gene_symbol:CBX1 description:chromobox 1 [Source:NCBI gene;Acc:374237]	9	1	1	1	185	21.5	4.93	0.925409	1.0293	1.26539	1.36442	1.14613	0.850649	0.873938	0.923343	0.841608	0.872384	1.31379	0.038138
ENSGALP00000016263	sorting nexin 6	SNX6	pep chromosome:Gallus_gallus-5.0:5:35952635:35975560:-1 gene:ENSGALG00000010025.5 transcript:ENSGALT00000016282.5 gene_biotype:protein_coding transcript_biotype:protein_coding gene_symbol:SNX6 description:sorting nexin 6 [Source:NCBI gene;Acc:771038]	4	2	2	2	406	46.6	6.16	1.07909	1.07183	1.34863	1.20334	1.17572	0.870534	0.955357	0.940233	0.822661	0.897196	1.31044	0.0083055
ENSGALP00000057268			pep scaffold:Gallus_gallus-5.0:KQ759552.1:6921:12360:1 gene:ENSGALG00000040703.1 transcript:ENSGALT00000062899.1 gene_biotype:protein_coding transcript_biotype:protein_coding	15	3	3	3	312	32.8	9.6	1.05002	0.928755	1.20509	1.29045	1.11858	0.854298	0.869457	0.846548	0.845359	0.853915	1.30994	0.0168212
ENSGALP00000020214	nidogen 2	NID2	pep chromosome:Gallus_gallus-5.0:5:58232297:58243505:-1 gene:ENSGALG00000012394.5 transcript:ENSGALT00000020241.5 gene_biotype:protein_coding transcript_biotype:protein_coding gene_symbol:NID2 description:nidogen 2 [Source:HGNC Symbol;Acc:HGNC:13389]	8	8	9	15	1325	142.8	5.99	1.05528	0.96555	1.22377	1.40539	1.1625	0.883363	0.94268	0.878453	0.848425	0.88823	1.30878	0.0324539
ENSGALP00000051370	calnexin	CANX	pep chromosome:Gallus_gallus-5.0:13:13539125:13555895:-1 gene:ENSGALG00000032148.1 transcript:ENSGALT00000078423.1 gene_biotype:protein_coding transcript_biotype:protein_coding gene_symbol:CANX description:calnexin [Source:NCBI gene;Acc:416288]	12	7	7	11	601	68.3	4.55	1.00125	1.00711	1.45945	1.16152	1.15733	0.860808	0.944968	0.834401	0.899486	0.884916	1.30785	0.0480169
ENSGALP00000044449	dermatopontin	DPT	pep chromosome:Gallus_gallus-5.0:1:83908116:83934219:1 gene:ENSGALG00000039376.1 transcript:ENSGALT00000082899.1 gene_biotype:protein_coding transcript_biotype:protein_coding gene_symbol:DPT description:dermatopontin [Source:HGNC Symbol;Acc:HGNC:3011]	24	4	4	5	199	23.7	4.86	1.03161	0.919032	1.32809	1.35336	1.15802	0.871006	0.896878	0.870132	0.903826	0.88546	1.30782	0.0456745
ENSGALP00000055399			pep scaffold:Gallus_gallus-5.0:AADN04007801.1:7345:7822:-1 gene:ENSGALG00000035898.1 transcript:ENSGALT00000054702.1 gene_biotype:protein_coding transcript_biotype:protein_coding	16	1	1	3	102	10.9	5.31	0.995767	1.04447	1.26967	1.43873	1.18716	0.925216	0.954628	0.859211	0.892314	0.907842	1.30767	0.0374569
ENSGALP00000054518	gelsolin	GSN	pep chromosome:Gallus_gallus-5.0:17:8882615:8908028:1 gene:ENSGALG00000001446.5 transcript:ENSGALT00000068748.1 gene_biotype:protein_coding transcript_biotype:protein_coding gene_symbol:GSN description:gelsolin [Source:NCBI gene;Acc:395774]	23	16	16	28	833	91.4	7.08	1.0326	1.02912	1.37438	1.3191	1.1888	0.860644	0.906488	0.888644	0.985283	0.910265	1.30599	0.0269549
ENSGALP00000005013	core-binding factor beta subunit	CBFB	pep chromosome:Gallus_gallus-5.0:11:2405120:2446586:1 gene:ENSGALG00000003169.6 transcript:ENSGALT00000005022.5 gene_biotype:protein_coding transcript_biotype:protein_coding gene_symbol:CBFB description:core-binding factor beta subunit [Source:NCBI gene;Acc:395257]	9	1	1	1	182	21.5	6.6	0.999725	0.985452	1.41014	1.14631	1.13541	0.947758	0.833986	0.880669	0.818341	0.870188	1.30478	0.0416612
ENSGALP00000014530	NHL repeat containing 2	NHLRC2	pep chromosome:Gallus_gallus-5.0:6:27592399:27623494:1 gene:ENSGALG00000008946.6 transcript:ENSGALT00000014546.6 gene_biotype:protein_coding transcript_biotype:protein_coding gene_symbol:NHLRC2 description:NHL repeat containing 2 [Source:NCBI gene;Acc:423903]	2	1	1	1	727	79.5	5.96	1.04216	1.22864	1.02497	1.12693	1.10567	0.863432	0.821007	0.894633	0.813662	0.848184	1.30358	0.00219447
ENSGALP00000053550	acetyl-CoA acyltransferase 2	ACAA2	pep chromosome:Gallus_gallus-5.0:Z:985790:998134:1 gene:ENSGALG00000031142.1 transcript:ENSGALT00000049854.1 gene_biotype:protein_coding transcript_biotype:protein_coding gene_symbol:ACAA2 description:acetyl-CoA acyltransferase 2 [Source:NCBI gene;Acc:426847]	33	11	11	16	397	41.6	7.88	1.08025	0.942938	1.27926	1.40626	1.17718	0.935867	0.89953	0.893019	0.892261	0.905169	1.30051	0.0391075
ENSGALP00000000216	isochorismatase domain containing 1	ISOC1	pep chromosome:Gallus_gallus-5.0:Z:45600340:45620745:-1 gene:ENSGALG00000000161.6 transcript:ENSGALT00000000217.6 gene_biotype:protein_coding transcript_biotype:protein_coding gene_symbol:ISOC1 description:isochorismatase domain containing 1 [Source:HGNC Symbol;Acc:HGNC:24254]	16	4	4	5	292	31.7	7.72	1.15909	1.14642	1.14969	1.26102	1.17905	0.887316	0.93857	0.970633	0.84153	0.909512	1.29636	0.000487231
ENSGALP00000059504	aldo-keto reductase family 1 member E2	AKR1B1L	pep chromosome:Gallus_gallus-5.0:1:62200663:62220741:-1 gene:ENSGALG00000003466.6 transcript:ENSGALT00000085908.1 gene_biotype:protein_coding transcript_biotype:protein_coding gene_symbol:AKR1B1L description:aldo-keto reductase family 1 member E2 [Source:NCBI gene;Acc:418171]	19	1	6	16	284	32.5	7.05	1.04208	1.05869	1.04668	1.41796	1.14135	0.889557	0.852021	0.959624	0.834989	0.884048	1.29105	0.0369639
ENSGALP00000038587	actin related protein 2/3 complex subunit 5	ARPC5	pep chromosome:Gallus_gallus-5.0:8:7647635:7653452:-1 gene:ENSGALG00000020927.4 transcript:ENSGALT00000039377.3 gene_biotype:protein_coding transcript_biotype:protein_coding gene_symbol:ARPC5 description:actin related protein 2/3 complex subunit 5 [Source:NCBI gene;Acc:429075]	8	1	1	2	151	16.4	5.64	1.08036	0.979689	1.28369	1.19406	1.13445	0.877039	0.872582	0.881982	0.889872	0.880369	1.28861	0.00868002
ENSGALP00000042898	BCL2 associated athanogene 2		pep chromosome:Gallus_gallus-5.0:3:87086256:87093754:-1 gene:ENSGALG00000026605.3 transcript:ENSGALT00000043309.2 gene_biotype:protein_coding transcript_biotype:protein_coding description:BCL2 associated athanogene 2 [Source:NCBI gene;Acc:421880]	13	3	3	4	224	25.4	5.96	1.06347	1.05825	1.23296	1.23293	1.1469	0.863632	0.886714	0.973045	0.841926	0.891329	1.28673	0.00431691
ENSGALP00000024040	hexosaminidase subunit beta	HEXB	pep chromosome:Gallus_gallus-5.0:Z:24225312:24240840:-1 gene:ENSGALG00000014933.6 transcript:ENSGALT00000024086.6 gene_biotype:protein_coding transcript_biotype:protein_coding gene_symbol:HEXB description:hexosaminidase subunit beta [Source:HGNC Symbol;Acc:HGNC:4879]	2	1	1	1	558	63	6.39	1.04587	1.02915	1.31495	1.2201	1.15252	0.927691	0.929453	0.884707	0.842176	0.896007	1.28628	0.0120885
ENSGALP00000052960	heterogeneous nuclear ribonucleoprotein D like	HNRNPDL	pep chromosome:Gallus_gallus-5.0:4:46720891:46725229:1 gene:ENSGALG00000023199.4 transcript:ENSGALT00000068418.1 gene_biotype:protein_coding transcript_biotype:protein_coding gene_symbol:HNRNPDL description:heterogeneous nuclear ribonucleoprotein D like [Source:NCBI gene;Acc:422601]	12	4	4	4	301	33.4	7.31	1.00051	1.18542	1.27476	0.972841	1.10838	0.890153	0.872785	0.832449	0.855139	0.862631	1.28489	0.0158553
ENSGALP00000035996	superoxide dismutase 1, soluble	SOD1	pep chromosome:Gallus_gallus-5.0:1:104652929:104658190:1 gene:ENSGALG00000015844.6 transcript:ENSGALT00000036785.3 gene_biotype:protein_coding transcript_biotype:protein_coding gene_symbol:SOD1 description:superoxide dismutase 1, soluble [Source:NCBI gene;Acc:395938]	56	7	7	22	154	15.7	6.6	1.00974	1.05106	1.13252	1.3768	1.14253	0.826744	0.807207	1.00563	0.924231	0.890953	1.28237	0.0369285
ENSGALP00000048901	haloacid dehalogenase like hydrolase domain containing 2	HDHD2	pep chromosome:Gallus_gallus-5.0:Z:1757690:1765596:1 gene:ENSGALG00000034801.1 transcript:ENSGALT00000060559.1 gene_biotype:protein_coding transcript_biotype:protein_coding gene_symbol:HDHD2 description:haloacid dehalogenase like hydrolase domain containing 2 [Source:HGNC Symbol;Acc:HGNC:25364]	8	2	2	4	259	28.3	6.87	1.09296	1.13752	1.2244	1.09905	1.13848	0.90973	0.856544	0.909305	0.881847	0.889357	1.28012	0.000273672
ENSGALP00000013129	nicotinamide phosphoribosyltransferase	NAMPT	pep chromosome:Gallus_gallus-5.0:1:14227437:14253838:-1 gene:ENSGALG00000008098.5 transcript:ENSGALT00000013144.4 gene_biotype:protein_coding transcript_biotype:protein_coding gene_symbol:NAMPT description:nicotinamide phosphoribosyltransferase [Source:NCBI gene;Acc:417707]	39	15	15	34	493	55.6	7.12	1.16612	1.05726	1.04247	1.35564	1.15537	0.864058	0.971708	0.953534	0.821669	0.902742	1.27985	0.0202341
ENSGALP00000021816	programmed cell death 6	PDCD6	pep chromosome:Gallus_gallus-5.0:2:89230899:89237386:1 gene:ENSGALG00000013400.6 transcript:ENSGALT00000021854.4 gene_biotype:protein_coding transcript_biotype:protein_coding gene_symbol:PDCD6 description:programmed cell death 6 [Source:HGNC Symbol;Acc:HGNC:8765]	28	4	4	6	178	20.7	5.22	1.01026	1.13495	1.17308	1.26666	1.14624	0.88233	0.941237	0.906193	0.853703	0.895866	1.27947	0.00432327
ENSGALP00000010888	tyrosine 3-monooxygenase/tryptophan 5-monooxygenase activation protein eta	YWHAH	pep chromosome:Gallus_gallus-5.0:15:8867661:8875988:-1 gene:ENSGALG00000006743.1 transcript:ENSGALT00000010902.1 gene_biotype:protein_coding transcript_biotype:protein_coding gene_symbol:YWHAH description:tyrosine 3-monooxygenase/tryptophan 5-monooxygenase activation protein eta [Source:NCBI gene;Acc:416955]	29	3	7	38	247	28.3	4.89	1.11508	1.12109	1.09999	1.06575	1.10048	0.800731	0.934623	0.887968	0.828683	0.863001	1.27517	0.000333604
ENSGALP00000005812	dehydrogenase E1 and transketolase domain containing 1	DHTKD1	pep chromosome:Gallus_gallus-5.0:1:6275964:6292436:1 gene:ENSGALG00000003674.5 transcript:ENSGALT00000005822.5 gene_biotype:protein_coding transcript_biotype:protein_coding gene_symbol:DHTKD1 description:dehydrogenase E1 and transketolase domain containing 1 [Source:HGNC Symbol;Acc:HGNC:23537]	1	1	1	1	922	103	6.79	1.22977	1.11532	1.1014	0.997023	1.11088	0.877638	0.870854	0.858078	0.879403	0.871493	1.27468	0.00244835
ENSGALP00000034254	cell division cycle 42	CDC42	pep chromosome:Gallus_gallus-5.0:21:6358184:6379351:-1 gene:ENSGALG00000004796.6 transcript:ENSGALT00000034897.3 gene_biotype:protein_coding transcript_biotype:protein_coding gene_symbol:CDC42 description:cell division cycle 42 [Source:NCBI gene;Acc:395917]	42	6	7	12	191	21.3	6.55	1.06018	1.04869	1.1929	1.32292	1.15617	0.929072	0.878678	0.92591	0.894925	0.907146	1.27451	0.00903677
ENSGALP00000034432			pep chromosome:Gallus_gallus-5.0:28:2960447:2961818:1 gene:ENSGALG00000002595.5 transcript:ENSGALT00000035078.4 gene_biotype:protein_coding transcript_biotype:protein_coding	29	2	2	2	69	8	9.36	1.0141	1.05413	1.18139	1.26236	1.128	0.886945	0.863113	0.901459	0.898847	0.887591	1.27085	0.00600442
ENSGALP00000014088	3-hydroxyacyl-CoA dehydratase 1	HACD1	pep chromosome:Gallus_gallus-5.0:2:19710074:19721844:1 gene:ENSGALG00000008659.6 transcript:ENSGALT00000014104.5 gene_biotype:protein_coding transcript_biotype:protein_coding gene_symbol:HACD1 description:3-hydroxyacyl-CoA dehydratase 1 [Source:HGNC Symbol;Acc:HGNC:9639]	3	1	1	1	245	28.3	9.45	1.22121	1.011	1.42232	1.34908	1.2509	1.01575	1.12987	0.845419	0.949585	0.985156	1.26975	0.0491707
ENSGALP00000024868	RAB2A, member RAS oncogene family	RAB2A	pep chromosome:Gallus_gallus-5.0:2:113181321:113222168:1 gene:ENSGALG00000015450.4 transcript:ENSGALT00000024914.4 gene_biotype:protein_coding transcript_biotype:protein_coding gene_symbol:RAB2A description:RAB2A, member RAS oncogene family [Source:NCBI gene;Acc:396153]	25	5	5	8	212	23.5	6.39	1.07112	1.01263	1.24747	1.31273	1.16099	0.897427	1.04855	0.822184	0.889423	0.914396	1.26968	0.0280743
ENSGALP00000052697	diazepam binding inhibitor, acyl-CoA binding protein	DBI	pep chromosome:Gallus_gallus-5.0:7:28532884:28536645:-1 gene:ENSGALG00000012112.5 transcript:ENSGALT00000080092.1 gene_biotype:protein_coding transcript_biotype:protein_coding gene_symbol:DBI description:diazepam binding inhibitor, acyl-CoA binding protein [Source:NCBI gene;Acc:395263]	28	2	2	5	87	9.8	7.24	1.00682	1.10094	1.17951	1.30311	1.14759	0.890561	0.940204	0.881528	0.904024	0.904079	1.26935	0.00893324
ENSGALP00000036151	zinc binding alcohol dehydrogenase domain containing 2	ZADH2	pep chromosome:Gallus_gallus-5.0:2:91704833:91707742:1 gene:ENSGALG00000022882.3 transcript:ENSGALT00000036936.3 gene_biotype:protein_coding transcript_biotype:protein_coding gene_symbol:ZADH2 description:zinc binding alcohol dehydrogenase domain containing 2 [Source:HGNC Symbol;Acc:HGNC:28697]	3	1	1	1	325	34.9	8.09	1.09371	1.0463	1.12358	1.1883	1.11297	0.93433	0.831731	0.660898	1.08513	0.878021	1.26759	0.0465008
ENSGALP00000053130	spectrin beta, non-erythrocytic 1	SPTBN1	pep chromosome:Gallus_gallus-5.0:3:2696497:2786404:-1 gene:ENSGALG00000029512.2 transcript:ENSGALT00000057896.1 gene_biotype:protein_coding transcript_biotype:protein_coding gene_symbol:SPTBN1 description:spectrin beta, non-erythrocytic 1 [Source:NCBI gene;Acc:421216]	7	15	16	17	2362	273.9	5.53	1.00489	0.992879	1.35236	1.20295	1.13827	0.91532	0.925483	0.862712	0.889044	0.89814	1.26736	0.0331787
ENSGALP00000054843	heat shock protein 90 beta family member 1	HSP90B1	pep chromosome:Gallus_gallus-5.0:1:54759459:54769305:-1 gene:ENSGALG00000033789.2 transcript:ENSGALT00000081140.1 gene_biotype:protein_coding transcript_biotype:protein_coding gene_symbol:HSP90B1 description:heat shock protein 90 beta family member 1 [Source:NCBI gene;Acc:374163]	30	23	23	37	795	91.5	4.89	1.16489	1.09502	1.2006	1.18899	1.16237	0.931578	0.906553	0.926246	0.907834	0.918053	1.26613	5.87635e-05
ENSGALP00000013729	small ubiquitin-like modifier 1	SUMO1	pep chromosome:Gallus_gallus-5.0:7:11816558:11828007:-1 gene:ENSGALG00000008435.4 transcript:ENSGALT00000013744.4 gene_biotype:protein_coding transcript_biotype:protein_coding gene_symbol:SUMO1 description:small ubiquitin-like modifier 1 [Source:NCBI gene;Acc:373930]	12	1	1	1	101	11.6	5.52	1.03912	0.980264	1.1686	1.25581	1.11095	0.988403	0.815811	0.918708	0.792104	0.878757	1.26423	0.0238475
ENSGALP00000018705	dynein cytoplasmic 1 light intermediate chain 1	DYNC1LI1	pep chromosome:Gallus_gallus-5.0:2:40596311:40618801:-1 gene:ENSGALG00000011491.6 transcript:ENSGALT00000018728.3 gene_biotype:protein_coding transcript_biotype:protein_coding gene_symbol:DYNC1LI1 description:dynein cytoplasmic 1 light intermediate chain 1 [Source:NCBI gene;Acc:420668]	2	1	1	1	515	55.9	6.11	1.06649	1.04017	1.28292	1.18065	1.14256	0.927109	0.877141	0.940991	0.880652	0.906474	1.26044	0.0066473
ENSGALP00000004290	UDP-N-acetylglucosamine pyrophosphorylase 1	UAP1	pep chromosome:Gallus_gallus-5.0:8:3823063:3827259:-1 gene:ENSGALG00000002725.5 transcript:ENSGALT00000004299.5 gene_biotype:protein_coding transcript_biotype:protein_coding gene_symbol:UAP1 description:UDP-N-acetylglucosamine pyrophosphorylase 1 [Source:HGNC Symbol;Acc:HGNC:12457]	2	1	1	1	471	52	7.81	0.998958	1.07822	1.35284	1.2547	1.17118	0.873386	0.877368	1.09762	0.869176	0.929388	1.26016	0.0492024
ENSGALP00000046274	calreticulin	CALR	pep chromosome:Gallus_gallus-5.0:30:10966:14298:-1 gene:ENSGALG00000040368.2 transcript:ENSGALT00000067189.2 gene_biotype:protein_coding transcript_biotype:protein_coding gene_symbol:CALR description:calreticulin [Source:HGNC Symbol;Acc:HGNC:1455]	27	9	9	15	343	38.9	4.59	1.10146	1.05539	1.28681	1.08056	1.13105	0.86288	1.05968	0.777514	0.8912	0.897818	1.25978	0.0258325
ENSGALP00000047098	kinesin light chain 4		pep chromosome:Gallus_gallus-5.0:3:4380765:4387209:1 gene:ENSGALG00000030384.1 transcript:ENSGALT00000077188.1 gene_biotype:protein_coding transcript_biotype:protein_coding description:kinesin light chain 4 [Source:NCBI gene;Acc:769965]	4	1	2	2	471	53.3	7.8	1.00729	0.983621	1.25555	1.25671	1.12579	0.942609	0.89144	0.926076	0.815047	0.893793	1.25957	0.0280517
ENSGALP00000048923	ras homolog family member A	RHOA	pep chromosome:Gallus_gallus-5.0:12:2825882:2844251:-1 gene:ENSGALG00000003806.6 transcript:ENSGALT00000082855.1 gene_biotype:protein_coding transcript_biotype:protein_coding gene_symbol:RHOA description:ras homolog family member A [Source:NCBI gene;Acc:395442]	37	6	6	14	193	21.8	6.1	1.04678	1.04249	1.16416	1.28202	1.13386	0.894374	0.898494	0.930916	0.883335	0.90178	1.25736	0.00698213
ENSGALP00000006933	tubulin folding cofactor A	TBCA	pep chromosome:Gallus_gallus-5.0:Z:23086496:23119109:1 gene:ENSGALG00000004353.5 transcript:ENSGALT00000006944.5 gene_biotype:protein_coding transcript_biotype:protein_coding gene_symbol:TBCA description:tubulin folding cofactor A [Source:NCBI gene;Acc:416367]	18	2	2	2	108	12.7	5.44	1.00771	1.14629	1.17204	1.18563	1.12792	0.892855	0.95283	0.897841	0.853083	0.899152	1.25443	0.00244997
ENSGALP00000052622			pep chromosome:Gallus_gallus-5.0:1:145124528:145133847:-1 gene:ENSGALG00000031299.1 transcript:ENSGALT00000050947.1 gene_biotype:protein_coding transcript_biotype:protein_coding	2	1	1	2	355	40.3	4.82	1.0475	1.03279	1.26259	1.11242	1.11382	0.82598	0.765493	1.07846	0.883279	0.888303	1.25388	0.0390701
ENSGALP00000039896	Gallus gallus tropomyosin 3 (TPM3), transcript variant 2, mRNA.	TPM3	pep chromosome:Gallus_gallus-5.0:25:2108960:2119591:-1 gene:ENSGALG00000013537.6 transcript:ENSGALT00000040693.3 gene_biotype:protein_coding transcript_biotype:protein_coding gene_symbol:TPM3 description:Gallus gallus tropomyosin 3 (TPM3), transcript variant 2, mRNA. [Source:RefSeq mRNA;Acc:NM_001352039]	45	2	20	562	284	32.8	4.72	0.998578	0.960622	1.16489	1.18822	1.07808	0.818151	0.864547	0.891964	0.871279	0.861485	1.25142	0.0109505
ENSGALP00000024078	WD repeat domain 1	WDR1	pep chromosome:Gallus_gallus-5.0:4:78884400:78904273:1 gene:ENSGALG00000014957.6 transcript:ENSGALT00000024124.4 gene_biotype:protein_coding transcript_biotype:protein_coding gene_symbol:WDR1 description:WD repeat domain 1 [Source:NCBI gene;Acc:422842]	27	15	15	23	609	66.5	6.67	1.0456	1.03861	1.13388	1.3185	1.13415	0.905306	1.03008	0.855942	0.839657	0.907746	1.24941	0.0274108
ENSGALP00000052038	protein phosphatase 2 phosphatase activator	PTPA	pep chromosome:Gallus_gallus-5.0:17:5973068:5996551:1 gene:ENSGALG00000036965.2 transcript:ENSGALT00000059029.1 gene_biotype:protein_coding transcript_biotype:protein_coding gene_symbol:PTPA description:protein phosphatase 2 phosphatase activator [Source:NCBI gene;Acc:426329]	26	8	8	10	321	36.7	6.44	1.00634	1.02349	1.26329	1.12674	1.10497	0.95551	0.782959	0.956824	0.855863	0.887789	1.24463	0.0242873
ENSGALP00000058011			pep scaffold:Gallus_gallus-5.0:AADN04001796.1:1420:3612:1 gene:ENSGALG00000034916.1 transcript:ENSGALT00000056358.1 gene_biotype:protein_coding transcript_biotype:protein_coding	9	3	3	10	549	55.6	8.38	1.07381	1.08547	1.16217	1.07549	1.09924	0.845514	0.848785	0.727057	1.11835	0.884925	1.24218	0.046033
ENSGALP00000010984	adaptor related protein complex 2 subunit alpha 2	AP2A2	pep chromosome:Gallus_gallus-5.0:5:15100354:15143253:-1 gene:ENSGALG00000006799.5 transcript:ENSGALT00000010998.5 gene_biotype:protein_coding transcript_biotype:protein_coding gene_symbol:AP2A2 description:adaptor related protein complex 2 subunit alpha 2 [Source:NCBI gene;Acc:423102]	5	5	5	7	938	104.1	7.05	0.972445	1.02073	1.33316	1.25684	1.14579	0.953757	0.934719	0.892588	0.916108	0.924293	1.23964	0.0473465
ENSGALP00000005668	vitronectin	VTN	pep chromosome:Gallus_gallus-5.0:19:5643262:5647555:-1 gene:ENSGALG00000003589.6 transcript:ENSGALT00000005678.5 gene_biotype:protein_coding transcript_biotype:protein_coding gene_symbol:VTN description:vitronectin [Source:NCBI gene;Acc:395935]	9	4	4	5	453	51.6	5.35	1.14752	1.01239	1.0828	1.31123	1.13848	0.81504	0.876409	0.921255	1.06132	0.918506	1.2395	0.0373082
ENSGALP00000018689	septin 11	SEPT11	pep chromosome:Gallus_gallus-5.0:4:49987231:50032045:-1 gene:ENSGALG00000011476.6 transcript:ENSGALT00000018712.5 gene_biotype:protein_coding transcript_biotype:protein_coding gene_symbol:SEPT11 description:septin 11 [Source:HGNC Symbol;Acc:HGNC:25589]	5	2	2	3	442	50.6	6.86	0.991133	0.924595	1.24561	1.20807	1.09235	0.870516	0.911636	0.881783	0.867773	0.882927	1.23719	0.0394086
ENSGALP00000052796	nidogen 1	NID1	pep chromosome:Gallus_gallus-5.0:3:37985677:38021480:1 gene:ENSGALG00000042079.2 transcript:ENSGALT00000061955.2 gene_biotype:protein_coding transcript_biotype:protein_coding gene_symbol:NID1 description:nidogen 1 [Source:HGNC Symbol;Acc:HGNC:7821]	25	23	24	52	1237	135.2	5.26	1.032	1.01216	1.19486	1.25125	1.12257	0.898031	0.959824	0.886145	0.893615	0.909404	1.2344	0.0135245
ENSGALP00000038292	cAMP regulated phosphoprotein 19	ARPP19	pep chromosome:Gallus_gallus-5.0:10:8721261:8730500:1 gene:ENSGALG00000017370.5 transcript:ENSGALT00000039081.3 gene_biotype:protein_coding transcript_biotype:protein_coding gene_symbol:ARPP19 description:cAMP regulated phosphoprotein 19 [Source:NCBI gene;Acc:768853]	17	2	2	2	112	12.3	9.09	1.08601	0.976818	1.34945	1.0647	1.11924	0.897481	0.91935	0.939769	0.880985	0.909396	1.23076	0.0417158
ENSGALP00000022250	cytochrome b5 type A	CYB5A	pep chromosome:Gallus_gallus-5.0:2:92244236:92255610:1 gene:ENSGALG00000013708.4 transcript:ENSGALT00000022289.4 gene_biotype:protein_coding transcript_biotype:protein_coding gene_symbol:CYB5A description:cytochrome b5 type A [Source:NCBI gene;Acc:414798]	18	2	2	2	138	15.5	5.15	1.1477	1.09346	1.18454	0.983671	1.10234	0.851609	1.0193	0.816576	0.896165	0.895913	1.23041	0.0160511
ENSGALP00000054625	laminin subunit alpha 2	LAMA2	pep chromosome:Gallus_gallus-5.0:3:58293669:58629545:-1 gene:ENSGALG00000042388.2 transcript:ENSGALT00000052602.2 gene_biotype:protein_coding transcript_biotype:protein_coding gene_symbol:LAMA2 description:laminin subunit alpha 2 [Source:HGNC Symbol;Acc:HGNC:6482]	14	40	40	61	3167	348.6	6.23	1.05157	0.996519	1.21518	1.28034	1.1359	0.909695	0.965067	0.912015	0.908016	0.923698	1.22973	0.0209292
ENSGALP00000027402	nudix hydrolase 15	NUDT15	pep chromosome:Gallus_gallus-5.0:1:168671611:168672512:1 gene:ENSGALG00000016994.5 transcript:ENSGALT00000027454.5 gene_biotype:protein_coding transcript_biotype:protein_coding gene_symbol:NUDT15 description:nudix hydrolase 15 [Source:HGNC Symbol;Acc:HGNC:23063]	7	1	1	1	216	24.2	7.8	1.0795	1.11699	1.02148	1.38312	1.15027	1.00542	0.980847	0.902885	0.852629	0.935446	1.22965	0.0493761
ENSGALP00000014692	glucosidase alpha, neutral C	GANC	pep chromosome:Gallus_gallus-5.0:5:25623609:25643130:1 gene:ENSGALG00000009036.5 transcript:ENSGALT00000014708.5 gene_biotype:protein_coding transcript_biotype:protein_coding gene_symbol:GANC description:glucosidase alpha, neutral C [Source:NCBI gene;Acc:423232]	18	14	14	21	914	104.8	6.37	0.987676	0.978427	1.27626	1.26841	1.12769	0.878558	0.930517	0.908205	0.953068	0.917587	1.22898	0.0484263
ENSGALP00000026935	regucalcin-like		pep chromosome:Gallus_gallus-5.0:1:130147538:130154046:-1 gene:ENSGALG00000016722.5 transcript:ENSGALT00000026986.5 gene_biotype:protein_coding transcript_biotype:protein_coding description:regucalcin-like [Source:NCBI gene;Acc:428008]	2	1	1	1	347	38.6	5.3	1.01128	1.01988	1.15702	1.16586	1.08851	0.949196	0.899716	0.829874	0.867347	0.886533	1.22783	0.00631028
ENSGALP00000006818	plasminogen		pep chromosome:Gallus_gallus-5.0:3:45526014:45546436:1 gene:ENSGALG00000004293.5 transcript:ENSGALT00000006829.5 gene_biotype:protein_coding transcript_biotype:protein_coding description:plasminogen [Source:NCBI gene;Acc:421580]	15	10	10	11	802	90.7	7.65	1.10342	0.902553	1.19166	1.19142	1.09726	0.883437	0.904184	0.905634	0.882419	0.893918	1.22748	0.024922
ENSGALP00000046754	heterogeneous nuclear ribonucleoprotein H2	HNRNPH2	pep chromosome:Gallus_gallus-5.0:13:13577782:13594233:1 gene:ENSGALG00000031120.2 transcript:ENSGALT00000082236.2 gene_biotype:protein_coding transcript_biotype:protein_coding gene_symbol:HNRNPH2 description:heterogeneous nuclear ribonucleoprotein H2 [Source:NCBI gene;Acc:395157]	9	3	4	12	518	56.5	5.74	0.947422	1.25802	1.08876	1.19523	1.12236	0.930384	0.888887	0.939194	0.902866	0.915333	1.22618	0.0239678
ENSGALP00000036165	calsequestrin 2	CASQ2	pep chromosome:Gallus_gallus-5.0:1:80446094:80476861:1 gene:ENSGALG00000015018.5 transcript:ENSGALT00000036952.3 gene_biotype:protein_coding transcript_biotype:protein_coding gene_symbol:CASQ2 description:calsequestrin 2 [Source:NCBI gene;Acc:395198]	50	16	16	279	406	47.1	4.23	1.06359	1.03412	1.08344	1.34335	1.13112	0.847107	0.98621	0.876853	0.982917	0.923272	1.22513	0.0407261
ENSGALP00000048697	ubiquitin conjugating enzyme E2 H	UBE2H	pep chromosome:Gallus_gallus-5.0:1:856372:898286:-1 gene:ENSGALG00000031975.1 transcript:ENSGALT00000081048.1 gene_biotype:protein_coding transcript_biotype:protein_coding gene_symbol:UBE2H description:ubiquitin conjugating enzyme E2 H [Source:NCBI gene;Acc:416678]	21	3	3	3	183	20.6	4.67	1.0354	1.01235	1.36427	1.10856	1.13015	0.965731	0.925559	0.869912	0.937783	0.924746	1.22212	0.0484648
ENSGALP00000049354	ubiquitin specific peptidase 24	USP24	pep chromosome:Gallus_gallus-5.0:8:25365620:25423197:-1 gene:ENSGALG00000010805.5 transcript:ENSGALT00000059062.1 gene_biotype:protein_coding transcript_biotype:protein_coding gene_symbol:USP24 description:ubiquitin specific peptidase 24 [Source:HGNC Symbol;Acc:HGNC:12623]	8	18	18	20	2612	293.8	6.33	1.16722	1.07176	0.937284	1.1906	1.09172	0.830763	0.913342	0.916259	0.9174	0.894441	1.22056	0.0182194
ENSGALP00000027247	UDP-glucose glycoprotein glucosyltransferase 2	UGGT2	pep chromosome:Gallus_gallus-5.0:1:145871889:145950703:1 gene:ENSGALG00000016893.6 transcript:ENSGALT00000027298.5 gene_biotype:protein_coding transcript_biotype:protein_coding gene_symbol:UGGT2 description:UDP-glucose glycoprotein glucosyltransferase 2 [Source:NCBI gene;Acc:418785]	1	1	1	1	1517	174.2	7.15	1.00721	1.09446	1.24873	1.02444	1.09371	0.859862	1.0246	0.815391	0.889258	0.897278	1.21892	0.0327622
ENSGALP00000015698	palladin, cytoskeletal associated protein	PALLD	pep chromosome:Gallus_gallus-5.0:4:25296672:25404089:1 gene:ENSGALG00000009650.5 transcript:ENSGALT00000015714.5 gene_biotype:protein_coding transcript_biotype:protein_coding gene_symbol:PALLD description:palladin, cytoskeletal associated protein [Source:HGNC Symbol;Acc:HGNC:17068]	4	4	4	4	811	89.4	7.05	1.00891	1.0264	1.30929	1.17968	1.13107	0.975782	0.951283	0.936274	0.851852	0.928798	1.21778	0.0368567
ENSGALP00000016120	RAP1B, member of RAS oncogene family	RAP1B	pep chromosome:Gallus_gallus-5.0:1:35216064:35249134:1 gene:ENSGALG00000009927.4 transcript:ENSGALT00000016139.4 gene_biotype:protein_coding transcript_biotype:protein_coding gene_symbol:RAP1B description:RAP1B, member of RAS oncogene family [Source:NCBI gene;Acc:417840]	21	1	3	4	184	20.8	5.78	1.01695	0.992505	1.09973	1.34108	1.11257	0.926191	0.930083	0.890711	0.911379	0.914591	1.21646	0.0482496
ENSGALP00000053865	serpin family D member 1	SERPIND1	pep chromosome:Gallus_gallus-5.0:15:113965:119974:-1 gene:ENSGALG00000039239.1 transcript:ENSGALT00000063276.1 gene_biotype:protein_coding transcript_biotype:protein_coding gene_symbol:SERPIND1 description:serpin family D member 1 [Source:HGNC Symbol;Acc:HGNC:4838]	2	1	1	1	488	55.8	6.42	1.08968	0.941208	1.1657	1.00061	1.0493	0.817838	0.865995	0.900746	0.866262	0.86271	1.21628	0.0117363
ENSGALP00000046619	RAS like proto-oncogene A	RALA	pep chromosome:Gallus_gallus-5.0:2:50015463:50043388:1 gene:ENSGALG00000031893.1 transcript:ENSGALT00000058644.1 gene_biotype:protein_coding transcript_biotype:protein_coding gene_symbol:RALA description:RAS like proto-oncogene A [Source:HGNC Symbol;Acc:HGNC:9839]	10	1	2	2	206	23.5	7.11	0.998928	1.07367	1.01598	1.17156	1.06503	0.991195	0.925894	0.814615	0.771634	0.875834	1.21602	0.02488
ENSGALP00000004817	peroxiredoxin 6	PRDX6	pep chromosome:Gallus_gallus-5.0:8:4327094:4334049:-1 gene:ENSGALG00000003053.6 transcript:ENSGALT00000004826.5 gene_biotype:protein_coding transcript_biotype:protein_coding gene_symbol:PRDX6 description:peroxiredoxin 6 [Source:NCBI gene;Acc:429062]	56	13	13	34	224	25.1	6.38	1.02093	1.07491	1.0767	1.26958	1.11053	0.931616	0.888328	0.924373	0.911463	0.913945	1.21509	0.0120886
ENSGALP00000021255	chaperonin containing TCP1 subunit 5	CCT5	pep chromosome:Gallus_gallus-5.0:2:78640518:78648554:-1 gene:ENSGALG00000013041.6 transcript:ENSGALT00000021286.5 gene_biotype:protein_coding transcript_biotype:protein_coding gene_symbol:CCT5 description:chaperonin containing TCP1 subunit 5 [Source:NCBI gene;Acc:420930]	27	14	14	18	541	59.7	5.74	1.02591	1.03458	1.17874	1.1388	1.09451	0.948355	0.813327	0.97894	0.863976	0.901149	1.21457	0.0114453
ENSGALP00000047791	purine rich element binding protein B	PURB	pep scaffold:Gallus_gallus-5.0:AADN04001130.1:19746:20779:-1 gene:ENSGALG00000031447.1 transcript:ENSGALT00000054974.1 gene_biotype:protein_coding transcript_biotype:protein_coding gene_symbol:PURB description:purine rich element binding protein B [Source:HGNC Symbol;Acc:HGNC:9702]	17	2	3	6	309	32.8	5.53	1.02617	1.00674	1.23497	1.24604	1.12848	0.938409	0.929739	0.978562	0.879686	0.931599	1.21134	0.0274158
ENSGALP00000008480	hedgehog acyltransferase-like	HHATL	pep chromosome:Gallus_gallus-5.0:2:2044118:2056265:-1 gene:ENSGALG00000005297.3 transcript:ENSGALT00000008494.3 gene_biotype:protein_coding transcript_biotype:protein_coding gene_symbol:HHATL description:hedgehog acyltransferase-like [Source:NCBI gene;Acc:420391]	15	7	7	17	503	57.7	7.46	0.976524	1.13837	0.969956	1.21007	1.07373	0.853325	0.891812	0.879873	0.922844	0.886963	1.21057	0.0229851
ENSGALP00000021028	radixin	RDX	pep chromosome:Gallus_gallus-5.0:1:179631235:179664820:1 gene:ENSGALG00000017153.5 transcript:ENSGALT00000021058.5 gene_biotype:protein_coding transcript_biotype:protein_coding gene_symbol:RDX description:radixin [Source:NCBI gene;Acc:395511]	34	13	20	34	583	68.6	6.37	1.10487	1.04373	1.25982	1.03841	1.11171	0.896759	0.968153	0.89805	0.917724	0.920172	1.20815	0.0123634
ENSGALP00000053781	ubiquitin-fold modifier conjugating enzyme 1	UFC1	pep scaffold:Gallus_gallus-5.0:KQ759474.1:27260:28848:1 gene:ENSGALG00000030901.1 transcript:ENSGALT00000073686.1 gene_biotype:protein_coding transcript_biotype:protein_coding gene_symbol:UFC1 description:ubiquitin-fold modifier conjugating enzyme 1 [Source:HGNC Symbol;Acc:HGNC:26941]	22	4	4	4	164	18.8	8.02	1.02564	0.986602	1.28469	1.04846	1.08635	0.86991	0.962033	0.899747	0.87225	0.900985	1.20573	0.0394289
ENSGALP00000055111	G protein subunit alpha 13	GNA13	pep chromosome:Gallus_gallus-5.0:18:7826567:7849764:1 gene:ENSGALG00000036028.2 transcript:ENSGALT00000062757.2 gene_biotype:protein_coding transcript_biotype:protein_coding gene_symbol:GNA13 description:G protein subunit alpha 13 [Source:HGNC Symbol;Acc:HGNC:4381]	9	4	4	6	377	43.7	7.75	1.02267	1.03939	1.03847	1.27924	1.09494	0.895578	0.927408	0.929776	0.896724	0.912371	1.20011	0.0262104
ENSGALP00000025130	ribosomal protein S23		pep chromosome:Gallus_gallus-5.0:Z:63359022:63360866:1 gene:ENSGALG00000015617.6 transcript:ENSGALT00000025176.5 gene_biotype:protein_coding transcript_biotype:protein_coding description:ribosomal protein S23 [Source:NCBI gene;Acc:427323]	29	5	5	10	143	15.8	10.49	1.09201	1.01573	1.23354	1.06709	1.10209	0.91814	0.874856	1.02641	0.854081	0.918371	1.20005	0.0227374

## Sheet: Down-regulated proteins
Accession	Protein Name	Gene Name	Description	Coverage	Unique Peptides	Peptides	PSMs	AAs	MW [kDa]	calc. pI	TB-sf_rep1	TB-sf_rep2	TB-sf_rep3	TB-sf_rep4	average TB-sf	BF-gsc_rep1	BF-gsc_rep2	BF-gsc_rep3	BF-gsc_rep4	average BF-gsc	TB-sf/BF-gsc	t test p value
ENSGALP00000049104	coiled-coil domain containing 25	CCDC25	pep chromosome:Gallus_gallus-5.0:3:105621564:105629866:1 gene:ENSGALG00000016586.3 transcript:ENSGALT00000062073.1 gene_biotype:protein_coding transcript_biotype:protein_coding gene_symbol:CCDC25 description:coiled-coil domain containing 25 [Source:HGNC Symbol;Acc:HGNC:25591]	19	5	5	6	236	27.5	6.8	0.949038	0.988629	0.905513	0.902787	0.936492	1.12728	1.16294	1.05956	1.14587	1.12391	0.833245	0.000843988
ENSGALP00000057700	family with sequence similarity 49 member B	FAM49B	pep chromosome:Gallus_gallus-5.0:2:140575891:140592468:-1 gene:ENSGALG00000036490.1 transcript:ENSGALT00000046965.1 gene_biotype:protein_coding transcript_biotype:protein_coding gene_symbol:FAM49B description:family with sequence similarity 49 member B [Source:HGNC Symbol;Acc:HGNC:25216]	5	1	1	1	364	41.2	6.2	0.966951	0.90261	0.756233	0.84245	0.867061	1.09712	1.16502	0.955846	0.947463	1.04136	0.832622	0.0469738
ENSGALP00000036922	solute carrier family 12 member 2	SLC12A2	pep chromosome:Gallus_gallus-5.0:Z:56691802:56743665:1 gene:ENSGALG00000014690.5 transcript:ENSGALT00000037717.2 gene_biotype:protein_coding transcript_biotype:protein_coding gene_symbol:SLC12A2 description:solute carrier family 12 member 2 [Source:HGNC Symbol;Acc:HGNC:10911]	1	1	1	1	1150	126.2	6.9	1.00102	1.03783	0.827229	0.816587	0.920668	1.0737	1.09745	1.14104	1.11745	1.10741	0.831371	0.0198539
ENSGALP00000007945	translocase of inner mitochondrial membrane 8A	TIMM8A	pep chromosome:Gallus_gallus-5.0:4:2053963:2055198:1 gene:ENSGALG00000004963.5 transcript:ENSGALT00000007959.5 gene_biotype:protein_coding transcript_biotype:protein_coding gene_symbol:TIMM8A description:translocase of inner mitochondrial membrane 8A [Source:NCBI gene;Acc:422190]	9	1	1	1	94	10.7	5.17	1.03621	1.01784	0.848333	0.87713	0.944878	1.19469	1.15497	1.19583	1.00705	1.13814	0.830197	0.0256782
ENSGALP00000047091	prohibitin	PHB	pep chromosome:Gallus_gallus-5.0:27:3579366:3585028:1 gene:ENSGALG00000038604.2 transcript:ENSGALT00000078755.1 gene_biotype:protein_coding transcript_biotype:protein_coding gene_symbol:PHB description:prohibitin [Source:NCBI gene;Acc:419980]	61	13	13	19	272	29.9	5.76	0.967509	0.971658	0.910725	0.826956	0.919212	1.08281	0.943481	1.1436	1.26075	1.10766	0.829868	0.0439824
ENSGALP00000006708	hexokinase 1	HK1	pep chromosome:Gallus_gallus-5.0:6:10882507:10909274:1 gene:ENSGALG00000004222.6 transcript:ENSGALT00000006719.5 gene_biotype:protein_coding transcript_biotype:protein_coding gene_symbol:HK1 description:hexokinase 1 [Source:NCBI gene;Acc:373889]	19	12	14	21	780	86.9	6.83	0.91546	0.89094	0.963082	0.788966	0.889612	1.08192	1.0114	1.12129	1.07664	1.07281	0.829233	0.00544715
ENSGALP00000044784	stromal interaction molecule 1	STIM1	pep chromosome:Gallus_gallus-5.0:1:194708405:194758183:-1 gene:ENSGALG00000041762.1 transcript:ENSGALT00000049946.1 gene_biotype:protein_coding transcript_biotype:protein_coding gene_symbol:STIM1 description:stromal interaction molecule 1 [Source:NCBI gene;Acc:419082]	7	5	5	9	703	79.6	6.73	1.04746	0.909432	0.941051	0.82775	0.931422	1.20082	1.15447	1.04256	1.10173	1.1249	0.828008	0.0144077
ENSGALP00000045365	DnaJ heat shock protein family (Hsp40) member A4	DNAJA4	pep chromosome:Gallus_gallus-5.0:10:3677007:3682220:-1 gene:ENSGALG00000036850.1 transcript:ENSGALT00000050336.1 gene_biotype:protein_coding transcript_biotype:protein_coding gene_symbol:DNAJA4 description:DnaJ heat shock protein family (Hsp40) member A4 [Source:HGNC Symbol;Acc:HGNC:14885]	8	3	3	5	422	47.3	6.79	0.988719	0.947328	1.03447	0.813044	0.945891	1.23843	1.19186	1.04402	1.09855	1.14322	0.827393	0.0228365
ENSGALP00000047859	propionyl-CoA carboxylase subunit beta	PCCB	pep chromosome:Gallus_gallus-5.0:9:709254:743544:1 gene:ENSGALG00000037238.2 transcript:ENSGALT00000053429.1 gene_biotype:protein_coding transcript_biotype:protein_coding gene_symbol:PCCB description:propionyl-CoA carboxylase subunit beta [Source:HGNC Symbol;Acc:HGNC:8654]	7	3	3	5	529	57.5	7.21	0.977322	1.02004	0.841718	0.823573	0.915663	1.02666	1.05072	1.16765	1.18188	1.10673	0.827361	0.0229453
ENSGALP00000041662	defective in cullin neddylation 1 domain containing 2	DCUN1D2	pep chromosome:Gallus_gallus-5.0:1:137385524:137404222:1 gene:ENSGALG00000029145.2 transcript:ENSGALT00000043785.2 gene_biotype:protein_coding transcript_biotype:protein_coding gene_symbol:DCUN1D2 description:defective in cullin neddylation 1 domain containing 2 [Source:HGNC Symbol;Acc:HGNC:20328]	15	3	3	4	264	30.8	5.48	0.978709	1.03072	0.751695	0.865756	0.90672	1.05479	1.13696	1.09729	1.10039	1.09736	0.826277	0.0251704
ENSGALP00000062002	myosin XVIIIB	MYO18B	pep chromosome:Gallus_gallus-5.0:15:7100719:7141338:1 gene:ENSGALG00000045218.1 transcript:ENSGALT00000085378.1 gene_biotype:protein_coding transcript_biotype:protein_coding gene_symbol:MYO18B description:myosin XVIIIB [Source:HGNC Symbol;Acc:HGNC:18150]	1	1	1	1	2063	228.5	6.89	1.02745	0.951157	0.839589	0.77143	0.897405	1.19212	1.06149	1.08389	1.00829	1.08645	0.825999	0.0335146
ENSGALP00000005534	lactamase beta	LACTB	pep chromosome:Gallus_gallus-5.0:10:4089829:4096675:-1 gene:ENSGALG00000003505.4 transcript:ENSGALT00000005544.3 gene_biotype:protein_coding transcript_biotype:protein_coding gene_symbol:LACTB description:lactamase beta [Source:NCBI gene;Acc:415373]	3	2	2	2	520	57.9	8.9	1.04237	0.988358	0.965767	0.783571	0.945016	1.16818	1.15693	1.10207	1.15382	1.14525	0.825161	0.0136538
ENSGALP00000023918	myomesin 1	MYOM1	pep chromosome:Gallus_gallus-5.0:2:101198491:101272228:1 gene:ENSGALG00000014847.7 transcript:ENSGALT00000023964.5 gene_biotype:protein_coding transcript_biotype:protein_coding gene_symbol:MYOM1 description:myomesin 1 [Source:NCBI gene;Acc:395805]	69	94	94	443	1665	185.6	6.33	1.03064	1.00083	0.940033	0.805382	0.94422	1.08972	1.20302	1.12623	1.15981	1.1447	0.824866	0.0111991
ENSGALP00000048753	chromosome 5 C14orf166 homolog	C5H14orf166	pep chromosome:Gallus_gallus-5.0:5:58218690:58231371:1 gene:ENSGALG00000012379.5 transcript:ENSGALT00000081720.1 gene_biotype:protein_coding transcript_biotype:protein_coding gene_symbol:C5H14orf166 description:chromosome 5 C14orf166 homolog [Source:NCBI gene;Acc:396326]	16	4	4	5	244	28	6.44	0.952741	0.964978	0.864857	0.815983	0.89964	1.06896	1.14097	1.07754	1.07981	1.09182	0.823982	0.00275649
ENSGALP00000003908	ring finger protein 123	RNF123	pep chromosome:Gallus_gallus-5.0:12:2318860:2360133:1 gene:ENSGALG00000002486.5 transcript:ENSGALT00000003917.5 gene_biotype:protein_coding transcript_biotype:protein_coding gene_symbol:RNF123 description:ring finger protein 123 [Source:NCBI gene;Acc:415923]	6	7	7	8	1308	147.5	6.96	0.977697	0.974376	0.846903	0.832172	0.907787	1.12264	1.07685	1.08466	1.12699	1.10278	0.823177	0.00335442
ENSGALP00000048317	acyl-CoA dehydrogenase short/branched chain	ACADSB	pep chromosome:Gallus_gallus-5.0:6:31482888:31493312:1 gene:ENSGALG00000041417.2 transcript:ENSGALT00000063606.1 gene_biotype:protein_coding transcript_biotype:protein_coding gene_symbol:ACADSB description:acyl-CoA dehydrogenase short/branched chain [Source:NCBI gene;Acc:423947]	5	2	2	2	429	47.6	7.2	0.94356	0.970746	0.94216	0.764435	0.905225	1.1154	1.21558	0.976038	1.0922	1.0998	0.823079	0.0292173
ENSGALP00000013701	cullin associated and neddylation dissociated 2 (putative)	CAND2	pep chromosome:Gallus_gallus-5.0:12:19497951:19512399:1 gene:ENSGALG00000008420.5 transcript:ENSGALT00000013716.5 gene_biotype:protein_coding transcript_biotype:protein_coding gene_symbol:CAND2 description:cullin associated and neddylation dissociated 2 (putative) [Source:HGNC Symbol;Acc:HGNC:30689]	31	33	33	51	1237	137.1	6.27	0.967103	1.03826	0.743209	0.837168	0.896434	1.02399	1.08567	1.05846	1.18958	1.08943	0.82285	0.0420275
ENSGALP00000002150	semaphorin 7A (John Milton Hagen blood group)	SEMA7A	pep chromosome:Gallus_gallus-5.0:10:2464702:2487049:1 gene:ENSGALG00000001412.5 transcript:ENSGALT00000002152.5 gene_biotype:protein_coding transcript_biotype:protein_coding gene_symbol:SEMA7A description:semaphorin 7A (John Milton Hagen blood group) [Source:NCBI gene;Acc:415298]	6	3	3	3	636	71.9	7.9	1.00252	1.05122	0.787913	0.878502	0.93004	1.12805	1.07016	1.15718	1.16958	1.13124	0.822143	0.0195908
ENSGALP00000045869	ubiquitin conjugating enzyme E2 F (putative)	UBE2F	pep chromosome:Gallus_gallus-5.0:7:4585479:4645105:1 gene:ENSGALG00000003812.6 transcript:ENSGALT00000075219.1 gene_biotype:protein_coding transcript_biotype:protein_coding gene_symbol:UBE2F description:ubiquitin conjugating enzyme E2 F (putative) [Source:NCBI gene;Acc:424015]	11	2	2	2	186	21.5	7.84	0.928482	0.982164	0.781288	0.813401	0.876334	1.17037	1.01262	1.07735	1.01357	1.06848	0.820171	0.0188129
ENSGALP00000013122	heat shock protein family D (Hsp60) member 1	HSPD1	pep chromosome:Gallus_gallus-5.0:7:10239404:10248714:-1 gene:ENSGALG00000008094.5 transcript:ENSGALT00000013137.5 gene_biotype:protein_coding transcript_biotype:protein_coding gene_symbol:HSPD1 description:heat shock protein family D (Hsp60) member 1 [Source:NCBI gene;Acc:424059]	40	16	16	33	573	60.9	5.87	0.983822	1.00177	0.785663	0.812684	0.895986	1.09759	0.945293	1.20389	1.12755	1.09358	0.819312	0.0448322
ENSGALP00000061660	electron transfer flavoprotein dehydrogenase	ETFDH	pep chromosome:Gallus_gallus-5.0:4:22076904:22092311:1 gene:ENSGALG00000009442.4 transcript:ENSGALT00000089284.1 gene_biotype:protein_coding transcript_biotype:protein_coding gene_symbol:ETFDH description:electron transfer flavoprotein dehydrogenase [Source:NCBI gene;Acc:428724]	24	2	9	11	452	50.2	7.25	0.980866	1.01183	0.801651	0.861857	0.914052	1.16724	1.16741	0.983385	1.1463	1.11608	0.818982	0.0229347
ENSGALP00000043402	prefoldin subunit 2	PFDN2	pep chromosome:Gallus_gallus-5.0:25:2896045:2897649:1 gene:ENSGALG00000026374.3 transcript:ENSGALT00000044403.2 gene_biotype:protein_coding transcript_biotype:protein_coding gene_symbol:PFDN2 description:prefoldin subunit 2 [Source:HGNC Symbol;Acc:HGNC:8867]	20	3	3	4	151	16.5	8.15	0.968285	0.967895	0.841745	0.875689	0.913403	1.14268	1.20231	1.05576	1.06215	1.11573	0.818663	0.00539543
ENSGALP00000017923	nucleoside-triphosphatase, cancer-related	NTPCR	pep chromosome:Gallus_gallus-5.0:3:39134656:39147831:-1 gene:ENSGALG00000011015.2 transcript:ENSGALT00000017944.2 gene_biotype:protein_coding transcript_biotype:protein_coding gene_symbol:NTPCR description:nucleoside-triphosphatase, cancer-related [Source:NCBI gene;Acc:428588]	5	1	1	2	190	20.8	9.11	0.8634	0.935241	1.01171	0.935482	0.936458	1.12845	1.12121	1.23539	1.09128	1.14409	0.818521	0.00314767
ENSGALP00000008453	dihydrolipoamide branched chain transacylase E2	DBT	pep chromosome:Gallus_gallus-5.0:8:11890816:11903831:1 gene:ENSGALG00000005280.5 transcript:ENSGALT00000008467.4 gene_biotype:protein_coding transcript_biotype:protein_coding gene_symbol:DBT description:dihydrolipoamide branched chain transacylase E2 [Source:NCBI gene;Acc:395374]	13	5	5	6	493	54.1	8.56	1.02887	0.930974	0.879333	0.851764	0.922736	1.12022	1.22155	0.930884	1.24788	1.13013	0.816485	0.0443328
ENSGALP00000027209	propionyl-CoA carboxylase subunit alpha	PCCA	pep chromosome:Gallus_gallus-5.0:1:143981590:144252563:-1 gene:ENSGALG00000016872.6 transcript:ENSGALT00000027260.5 gene_biotype:protein_coding transcript_biotype:protein_coding gene_symbol:PCCA description:propionyl-CoA carboxylase subunit alpha [Source:HGNC Symbol;Acc:HGNC:8653]	4	3	3	3	713	78.5	7.77	0.976263	0.992166	0.869933	0.725333	0.890924	1.05983	1.11214	1.05999	1.14051	1.09312	0.815031	0.0204309
ENSGALP00000002382	NFS1, cysteine desulfurase	NFS1	pep chromosome:Gallus_gallus-5.0:20:1065263:1076748:1 gene:ENSGALG00000001568.5 transcript:ENSGALT00000002384.5 gene_biotype:protein_coding transcript_biotype:protein_coding gene_symbol:NFS1 description:NFS1, cysteine desulfurase [Source:NCBI gene;Acc:419133]	6	2	2	2	445	49.1	7.47	0.951189	0.930112	1.00366	0.792855	0.919454	1.1539	1.09493	1.13727	1.13338	1.12987	0.813771	0.00405456
ENSGALP00000057146	SH3 domain binding protein 5	SH3BP5	pep chromosome:Gallus_gallus-5.0:2:41589410:41630872:1 gene:ENSGALG00000039337.2 transcript:ENSGALT00000070703.2 gene_biotype:protein_coding transcript_biotype:protein_coding gene_symbol:SH3BP5 description:SH3 domain binding protein 5 [Source:NCBI gene;Acc:420682]	2	1	1	1	431	47.8	5.85	1.11151	1.17401	0.817754	0.881138	0.996103	1.20216	1.23174	1.29161	1.17904	1.22614	0.812392	0.0430735
ENSGALP00000005994	phospholipid phosphatase 7 (inactive)	PLPP7	pep chromosome:Gallus_gallus-5.0:17:6614744:6624037:1 gene:ENSGALG00000018700.4 transcript:ENSGALT00000006004.5 gene_biotype:protein_coding transcript_biotype:protein_coding gene_symbol:PLPP7 description:phospholipid phosphatase 7 (inactive) [Source:HGNC Symbol;Acc:HGNC:28174]	7	2	2	2	271	29.8	9.89	0.962422	0.979056	0.860705	0.88543	0.921903	1.03787	1.07576	1.23913	1.18821	1.13524	0.812077	0.00833466
ENSGALP00000041224	translocase of inner mitochondrial membrane 13	TIMM13	pep chromosome:Gallus_gallus-5.0:28:615460:616038:-1 gene:ENSGALG00000028937.2 transcript:ENSGALT00000043405.2 gene_biotype:protein_coding transcript_biotype:protein_coding gene_symbol:TIMM13 description:translocase of inner mitochondrial membrane 13 [Source:NCBI gene;Acc:100859352]	35	3	3	3	101	11	7.75	1.00864	0.99194	0.835592	0.760646	0.899205	1.18427	1.10348	1.07356	1.06886	1.10754	0.811891	0.0197268
ENSGALP00000049576	keratin, type I cytoskeletal 42-like		pep chromosome:Gallus_gallus-5.0:27:5026308:5030284:-1 gene:ENSGALG00000034054.2 transcript:ENSGALT00000077447.2 gene_biotype:protein_coding transcript_biotype:protein_coding description:keratin, type I cytoskeletal 42-like [Source:NCBI gene;Acc:420039]	6	1	4	10	504	55.6	5.24	0.850472	0.787199	1.01399	0.836806	0.872116	0.995366	1.22031	0.953934	1.14185	1.07787	0.809113	0.0410944
ENSGALP00000011621	coenzyme Q5, methyltransferase	COQ5	pep chromosome:Gallus_gallus-5.0:15:9326071:9331792:1 gene:ENSGALG00000007185.6 transcript:ENSGALT00000011635.2 gene_biotype:protein_coding transcript_biotype:protein_coding gene_symbol:COQ5 description:coenzyme Q5, methyltransferase [Source:NCBI gene;Acc:416975]	4	1	1	1	311	35.1	7.21	0.976834	0.955309	0.807564	0.819768	0.889869	1.06071	1.11018	1.16995	1.06111	1.10049	0.808613	0.00631939
ENSGALP00000046214	anoctamin 10	ANO10	pep chromosome:Gallus_gallus-5.0:2:41037808:41152313:1 gene:ENSGALG00000042371.1 transcript:ENSGALT00000077598.1 gene_biotype:protein_coding transcript_biotype:protein_coding gene_symbol:ANO10 description:anoctamin 10 [Source:HGNC Symbol;Acc:HGNC:25519]	2	1	1	1	644	74.9	7.52	0.887198	0.982301	0.77316	0.823376	0.866509	1.01068	1.17903	0.980724	1.11688	1.07183	0.80844	0.0190351
ENSGALP00000055270	aconitase 1, soluble	ACO1	pep chromosome:Gallus_gallus-5.0:Z:70963513:70999478:1 gene:ENSGALG00000002162.5 transcript:ENSGALT00000076439.1 gene_biotype:protein_coding transcript_biotype:protein_coding gene_symbol:ACO1 description:aconitase 1, soluble [Source:NCBI gene;Acc:373916]	2	1	1	1	916	101.2	8.37	0.935568	0.954361	0.760431	0.958112	0.902118	1.10895	1.08644	1.19397	1.08144	1.1177	0.807121	0.00730099
ENSGALP00000047111	ATP binding cassette subfamily B member 8	ABCB8	pep scaffold:Gallus_gallus-5.0:KQ759368.1:17815:24254:-1 gene:ENSGALG00000031243.1 transcript:ENSGALT00000077548.1 gene_biotype:protein_coding transcript_biotype:protein_coding gene_symbol:ABCB8 description:ATP binding cassette subfamily B member 8 [Source:HGNC Symbol;Acc:HGNC:49]	2	1	1	1	651	68.8	10.05	1.01104	0.946941	0.856531	0.807607	0.90553	1.14533	1.08277	1.09822	1.16191	1.12206	0.807028	0.00457533
ENSGALP00000008805	integrin subunit beta 1 binding protein 2	ITGB1BP2	pep chromosome:Gallus_gallus-5.0:4:2272568:2278335:-1 gene:ENSGALG00000005493.5 transcript:ENSGALT00000008819.5 gene_biotype:protein_coding transcript_biotype:protein_coding gene_symbol:ITGB1BP2 description:integrin subunit beta 1 binding protein 2 [Source:HGNC Symbol;Acc:HGNC:6154]	17	6	6	7	379	41.5	5.99	0.995067	1.04966	0.820474	0.817826	0.920757	1.07011	1.12194	1.21544	1.15805	1.14138	0.806702	0.0166428
ENSGALP00000048390	glycine cleavage system protein H	GCSH	pep chromosome:Gallus_gallus-5.0:11:15629428:15636795:-1 gene:ENSGALG00000032679.2 transcript:ENSGALT00000068424.1 gene_biotype:protein_coding transcript_biotype:protein_coding gene_symbol:GCSH description:glycine cleavage system protein H [Source:NCBI gene;Acc:415803]	6	1	1	1	174	18.4	5	0.931375	1.05093	0.821394	0.838314	0.910503	1.1077	1.04304	1.14121	1.22428	1.12906	0.806428	0.0149842
ENSGALP00000046107	chromosome 12 open reading frame 10	C12orf10	pep scaffold:Gallus_gallus-5.0:AADN04000776.1:47638:50396:1 gene:ENSGALG00000037688.2 transcript:ENSGALT00000055331.1 gene_biotype:protein_coding transcript_biotype:protein_coding gene_symbol:C12orf10 description:chromosome 12 open reading frame 10 [Source:HGNC Symbol;Acc:HGNC:17590]	2	1	1	1	361	40.1	6.25	0.995652	0.988634	0.75451	0.849833	0.897157	1.06436	0.9791	1.24219	1.16646	1.11303	0.806053	0.0387676
ENSGALP00000022917	SAMM50 sorting and assembly machinery component	SAMM50	pep chromosome:Gallus_gallus-5.0:1:69153070:69171235:1 gene:ENSGALG00000014194.6 transcript:ENSGALT00000022959.5 gene_biotype:protein_coding transcript_biotype:protein_coding gene_symbol:SAMM50 description:SAMM50 sorting and assembly machinery component [Source:NCBI gene;Acc:418234]	19	8	8	12	469	52.2	6.4	0.987542	0.994167	0.870605	0.862213	0.928632	1.23775	1.04753	1.13641	1.19024	1.15298	0.805416	0.00618802
ENSGALP00000017301	enoyl-CoA hydratase domain containing 2	ECHDC2	pep chromosome:Gallus_gallus-5.0:8:24607704:24613041:-1 gene:ENSGALG00000010647.5 transcript:ENSGALT00000017321.5 gene_biotype:protein_coding transcript_biotype:protein_coding gene_symbol:ECHDC2 description:enoyl-CoA hydratase domain containing 2 [Source:HGNC Symbol;Acc:HGNC:23408]	7	2	2	3	246	26.6	8.43	1.02347	1.10278	0.796659	0.902806	0.95643	1.20585	1.23673	1.1301	1.1784	1.18777	0.805231	0.017263
ENSGALP00000048555	C-terminal binding protein 1	CTBP1	pep chromosome:Gallus_gallus-5.0:4:85212799:85346817:1 gene:ENSGALG00000039942.1 transcript:ENSGALT00000079139.1 gene_biotype:protein_coding transcript_biotype:protein_coding gene_symbol:CTBP1 description:C-terminal binding protein 1 [Source:NCBI gene;Acc:422904]	2	1	1	1	430	46.8	6.65	0.967025	1.02561	0.794861	0.733649	0.880285	1.04604	1.07997	1.11887	1.13136	1.09406	0.804606	0.0247909
ENSGALP00000016450	glyoxalase I	GLO1	pep chromosome:Gallus_gallus-5.0:3:29584918:29591834:1 gene:ENSGALG00000010127.6 transcript:ENSGALT00000016469.5 gene_biotype:protein_coding transcript_biotype:protein_coding gene_symbol:GLO1 description:glyoxalase I [Source:HGNC Symbol;Acc:HGNC:4323]	59	12	12	55	180	20.5	6.55	0.921002	0.984198	0.7697	0.832026	0.876731	1.08436	1.04477	1.25455	0.978562	1.09056	0.803927	0.0299785
ENSGALP00000049692	acyl coa dehydrogenase 6-like		pep chromosome:Gallus_gallus-5.0:2:23387591:23424059:1 gene:ENSGALG00000035994.1 transcript:ENSGALT00000063017.1 gene_biotype:protein_coding transcript_biotype:protein_coding description:acyl coa dehydrogenase 6-like [Source:NCBI gene;Acc:420562]	9	2	2	2	299	33.1	6.9	0.962478	0.952091	0.884239	0.74671	0.886379	1.09117	1.19031	1.04796	1.08197	1.10285	0.803716	0.00997081
ENSGALP00000002492	dual specificity phosphatase 26	DUSP26	pep chromosome:Gallus_gallus-5.0:22:1636348:1640580:-1 gene:ENSGALG00000001633.6 transcript:ENSGALT00000002495.6 gene_biotype:protein_coding transcript_biotype:protein_coding gene_symbol:DUSP26 description:dual specificity phosphatase 26 [Source:HGNC Symbol;Acc:HGNC:28161]	5	1	1	1	195	22.1	9.51	1.02366	0.946579	0.887619	0.763403	0.905315	1.11887	1.20765	1.18412	0.995497	1.12653	0.80363	0.0226218
ENSGALP00000014481	DnaJ heat shock protein family (Hsp40) member B4	DNAJB4	pep chromosome:Gallus_gallus-5.0:8:18925868:18932140:-1 gene:ENSGALG00000008916.3 transcript:ENSGALT00000014497.3 gene_biotype:protein_coding transcript_biotype:protein_coding gene_symbol:DNAJB4 description:DnaJ heat shock protein family (Hsp40) member B4 [Source:HGNC Symbol;Acc:HGNC:14886]	39	11	11	14	339	38.3	8.88	0.873027	0.927304	0.961099	0.959494	0.930231	1.19871	1.04309	1.16359	1.22676	1.15804	0.803281	0.00240375
ENSGALP00000003014	peptidase, mitochondrial processing alpha subunit	PMPCA	pep chromosome:Gallus_gallus-5.0:17:8369496:8375064:-1 gene:ENSGALG00000001950.4 transcript:ENSGALT00000003018.3 gene_biotype:protein_coding transcript_biotype:protein_coding gene_symbol:PMPCA description:peptidase, mitochondrial processing alpha subunit [Source:NCBI gene;Acc:417134]	1	1	1	1	519	57.5	7.18	0.921155	0.926937	1.05991	0.732627	0.910157	1.06573	1.01359	1.22683	1.23521	1.13534	0.80166	0.0425199
ENSGALP00000012251	nitrilase 1	NIT1	pep chromosome:Gallus_gallus-5.0:25:2893165:2895926:-1 gene:ENSGALG00000007585.5 transcript:ENSGALT00000012265.5 gene_biotype:protein_coding transcript_biotype:protein_coding gene_symbol:NIT1 description:nitrilase 1 [Source:HGNC Symbol;Acc:HGNC:7828]	5	1	1	1	293	31.8	6.92	1.00398	1.00549	0.767111	0.819312	0.898972	1.05837	1.01556	1.16129	1.25327	1.12212	0.801134	0.0342476
ENSGALP00000012029	trimethyllysine hydroxylase, epsilon	TMLHE	pep chromosome:Gallus_gallus-5.0:4:11050862:11066018:-1 gene:ENSGALG00000007443.3 transcript:ENSGALT00000012043.3 gene_biotype:protein_coding transcript_biotype:protein_coding gene_symbol:TMLHE description:trimethyllysine hydroxylase, epsilon [Source:NCBI gene;Acc:422296]	4	2	2	2	418	48.6	7.81	1.04153	0.972159	0.885843	0.850329	0.937465	1.25045	1.15411	1.01563	1.2617	1.17047	0.800927	0.0172189
ENSGALP00000052042	3-hydroxyisobutyryl-CoA hydrolase	HIBCH	pep chromosome:Gallus_gallus-5.0:7:153721:190472:1 gene:ENSGALG00000043307.2 transcript:ENSGALT00000061142.1 gene_biotype:protein_coding transcript_biotype:protein_coding gene_symbol:HIBCH description:3-hydroxyisobutyryl-CoA hydrolase [Source:NCBI gene;Acc:423979]	11	4	4	5	385	42.8	8.44	1.0135	0.951294	0.845623	0.889511	0.924981	1.29101	0.969518	1.19167	1.16852	1.15518	0.800727	0.0239149
ENSGALP00000004548	acyl-CoA dehydrogenase long chain	ACADL	pep chromosome:Gallus_gallus-5.0:7:2747214:2760913:-1 gene:ENSGALG00000002891.6 transcript:ENSGALT00000004557.5 gene_biotype:protein_coding transcript_biotype:protein_coding gene_symbol:ACADL description:acyl-CoA dehydrogenase long chain [Source:NCBI gene;Acc:424005]	23	8	8	16	431	47.8	8.15	0.876349	0.840355	1.08122	0.884405	0.920581	1.21577	1.13034	1.01532	1.23814	1.14989	0.80058	0.0214121
ENSGALP00000060967	growth hormone inducible transmembrane protein	GHITM	pep chromosome:Gallus_gallus-5.0:6:3093580:3102143:-1 gene:ENSGALG00000021262.5 transcript:ENSGALT00000083277.1 gene_biotype:protein_coding transcript_biotype:protein_coding gene_symbol:GHITM description:growth hormone inducible transmembrane protein [Source:NCBI gene;Acc:423621]	3	1	1	1	350	36.9	9.74	0.929767	1.03301	0.881942	0.779051	0.905943	1.10667	0.994157	1.24135	1.18819	1.13259	0.799886	0.023774
ENSGALP00000056972	malate dehydrogenase 1	MDH1	pep chromosome:Gallus_gallus-5.0:3:9522664:9533420:1 gene:ENSGALG00000008858.6 transcript:ENSGALT00000056995.1 gene_biotype:protein_coding transcript_biotype:protein_coding gene_symbol:MDH1 description:malate dehydrogenase 1 [Source:NCBI gene;Acc:421281]	63	1	14	52	251	27.7	6.05	0.9926	0.903409	0.634709	0.86636	0.849269	1.03521	1.0455	1.13194	1.03779	1.06261	0.799228	0.03673
ENSGALP00000022344	chromatin licensing and DNA replication factor 1	CDT1	pep chromosome:Gallus_gallus-5.0:11:18702043:18705332:1 gene:ENSGALG00000013784.5 transcript:ENSGALT00000022384.5 gene_biotype:protein_coding transcript_biotype:protein_coding gene_symbol:CDT1 description:chromatin licensing and DNA replication factor 1 [Source:HGNC Symbol;Acc:HGNC:24576]	3	1	1	1	745	79.9	9.83	1.06561	0.880482	0.691756	0.895798	0.883412	1.21943	1.11789	1.00126	1.08452	1.10578	0.798905	0.0461904
ENSGALP00000039235	cold shock domain containing E1	CSDE1	pep chromosome:Gallus_gallus-5.0:26:3912974:3930246:-1 gene:ENSGALG00000002139.5 transcript:ENSGALT00000040028.3 gene_biotype:protein_coding transcript_biotype:protein_coding gene_symbol:CSDE1 description:cold shock domain containing E1 [Source:NCBI gene;Acc:419886]	11	8	8	8	794	88.6	6.28	0.984067	0.969126	0.94414	0.753234	0.912642	1.10959	1.1712	1.09607	1.19324	1.14253	0.798793	0.00782879
ENSGALP00000014761	coenzyme Q8B	COQ8B	pep chromosome:Gallus_gallus-5.0:3:12445300:12477141:-1 gene:ENSGALG00000009082.5 transcript:ENSGALT00000014777.5 gene_biotype:protein_coding transcript_biotype:protein_coding gene_symbol:COQ8B description:coenzyme Q8B [Source:NCBI gene;Acc:416745]	8	4	4	7	648	72.4	6.81	1.0511	0.997498	0.803975	0.744484	0.899265	1.09138	1.07159	1.17171	1.17148	1.12654	0.798254	0.027584
ENSGALP00000041579	NADH:ubiquinone oxidoreductase complex assembly factor 2	NDUFAF2	pep chromosome:Gallus_gallus-5.0:Z:18970638:19016916:1 gene:ENSGALG00000027564.2 transcript:ENSGALT00000043539.2 gene_biotype:protein_coding transcript_biotype:protein_coding gene_symbol:NDUFAF2 description:NADH:ubiquinone oxidoreductase complex assembly factor 2 [Source:NCBI gene;Acc:769549]	14	2	2	2	171	19.8	9.58	1.00293	1.03587	0.817327	0.734415	0.897637	1.12724	1.11552	1.11751	1.13871	1.12475	0.79808	0.020613
ENSGALP00000047037	glucosidase, alpha; acid (Pompe disease, glycogen storage disease type II)		pep chromosome:Gallus_gallus-5.0:14:2593226:2601741:-1 gene:ENSGALG00000039611.1 transcript:ENSGALT00000070042.1 gene_biotype:protein_coding transcript_biotype:protein_coding description:glucosidase, alpha; acid (Pompe disease, glycogen storage disease type II) [Source:NCBI gene;Acc:416462]	6	4	4	4	930	104.6	6.28	0.926385	0.982579	0.902934	0.786466	0.899591	1.0746	1.26698	0.969992	1.20178	1.12834	0.797272	0.0261837
ENSGALP00000054939			pep chromosome:Gallus_gallus-5.0:28:1848646:1850120:1 gene:ENSGALG00000033094.1 transcript:ENSGALT00000055619.1 gene_biotype:protein_coding transcript_biotype:protein_coding	7	1	1	1	295	32.8	9.07	0.995187	1.07725	0.801112	0.750282	0.905959	1.12144	1.10242	1.16338	1.15821	1.13636	0.797247	0.0269046
ENSGALP00000055391	phospholysine phosphohistidine inorganic pyrophosphate phosphatase	LHPP	pep chromosome:Gallus_gallus-5.0:6:32083864:32152185:1 gene:ENSGALG00000030925.1 transcript:ENSGALT00000063263.1 gene_biotype:protein_coding transcript_biotype:protein_coding gene_symbol:LHPP description:phospholysine phosphohistidine inorganic pyrophosphate phosphatase [Source:HGNC Symbol;Acc:HGNC:30042]	5	1	1	1	266	28.5	5.29	1.04122	1.02395	0.850652	0.779119	0.923736	1.21959	1.16975	1.05637	1.19562	1.16033	0.796096	0.0186902
ENSGALP00000051424	ovostatin	OVST	pep chromosome:Gallus_gallus-5.0:1:76393320:76430119:-1 gene:ENSGALG00000011930.6 transcript:ENSGALT00000071454.1 gene_biotype:protein_coding transcript_biotype:protein_coding gene_symbol:OVST description:ovostatin [Source:NCBI gene;Acc:396151]	2	1	1	1	1505	170.7	6.3	0.913703	0.95966	0.674422	0.830929	0.844678	1.01867	1.05286	0.964836	1.21389	1.06256	0.794944	0.0384525
ENSGALP00000059625	voltage dependent anion channel 2	VDAC2	pep chromosome:Gallus_gallus-5.0:6:14844708:14854427:-1 gene:ENSGALG00000005002.6 transcript:ENSGALT00000086367.1 gene_biotype:protein_coding transcript_biotype:protein_coding gene_symbol:VDAC2 description:voltage dependent anion channel 2 [Source:NCBI gene;Acc:395498]	63	14	14	78	296	31.5	8.63	1.02619	1.00684	0.824968	0.761816	0.904955	1.14077	1.04599	1.13681	1.23001	1.1384	0.794938	0.0216453
ENSGALP00000051500			pep scaffold:Gallus_gallus-5.0:KQ759581.1:9143:12799:1 gene:ENSGALG00000035010.1 transcript:ENSGALT00000080840.1 gene_biotype:protein_coding transcript_biotype:protein_coding	2	1	1	1	828	89.2	8.73	0.926239	0.885328	0.954225	0.880549	0.911585	1.16313	0.9658	1.0721	1.38767	1.14718	0.794634	0.0419513
ENSGALP00000035915	NADH:ubiquinone oxidoreductase subunit V3	NDUFV3	pep chromosome:Gallus_gallus-5.0:1:109599316:109606399:1 gene:ENSGALG00000022813.3 transcript:ENSGALT00000036704.3 gene_biotype:protein_coding transcript_biotype:protein_coding gene_symbol:NDUFV3 description:NADH:ubiquinone oxidoreductase subunit V3 [Source:NCBI gene;Acc:418541]	2	1	1	1	391	42.8	6.83	1.10048	1.06335	0.918624	0.880143	0.990649	1.23529	1.21645	1.23705	1.29894	1.24693	0.79447	0.00402685
ENSGALP00000052472	empty spiracles homeobox 1	EMX1	pep chromosome:Gallus_gallus-5.0:4:90426918:90434440:-1 gene:ENSGALG00000030516.1 transcript:ENSGALT00000069688.1 gene_biotype:protein_coding transcript_biotype:protein_coding gene_symbol:EMX1 description:empty spiracles homeobox 1 [Source:HGNC Symbol;Acc:HGNC:3340]	5	1	1	3	235	26.4	9.76	0.977585	1.06839	0.876828	0.677866	0.900167	1.04773	1.20141	1.06669	1.21836	1.13355	0.794115	0.0490306
ENSGALP00000020470	target of myb1 membrane trafficking protein	TOM1	pep chromosome:Gallus_gallus-5.0:1:52167132:52187809:-1 gene:ENSGALG00000012552.5 transcript:ENSGALT00000020498.2 gene_biotype:protein_coding transcript_biotype:protein_coding gene_symbol:TOM1 description:target of myb1 membrane trafficking protein [Source:NCBI gene;Acc:396049]	3	1	1	1	515	57	5.19	1.02899	0.903525	0.791398	0.75078	0.868673	1.16708	1.15498	1.0692	0.986696	1.09449	0.793681	0.0239969
ENSGALP00000024611	nitrilase family member 2	NIT2	pep chromosome:Gallus_gallus-5.0:1:84851126:84858912:1 gene:ENSGALG00000015275.5 transcript:ENSGALT00000024657.5 gene_biotype:protein_coding transcript_biotype:protein_coding gene_symbol:NIT2 description:nitrilase family member 2 [Source:HGNC Symbol;Acc:HGNC:29878]	15	3	3	3	282	31	7.91	1.0027	0.985601	0.736345	0.897397	0.90551	1.1633	1.25352	1.07662	1.07515	1.14215	0.792813	0.0189172
ENSGALP00000060663	voltage dependent anion channel 3		pep scaffold:Gallus_gallus-5.0:AADN04001368.1:6091:15170:-1 gene:ENSGALG00000041463.2 transcript:ENSGALT00000083874.1 gene_biotype:protein_coding transcript_biotype:protein_coding description:voltage dependent anion channel 3 [Source:NCBI gene;Acc:426793]	30	8	8	19	302	32.4	8.82	0.91499	0.992039	0.865316	0.820524	0.898217	1.10092	1.00823	1.14032	1.28501	1.13362	0.792344	0.0136796
ENSGALP00000015034	ubiquitin protein ligase E3 component n-recognin 1	UBR1	pep chromosome:Gallus_gallus-5.0:5:25964150:26042047:-1 gene:ENSGALG00000009249.6 transcript:ENSGALT00000015050.6 gene_biotype:protein_coding transcript_biotype:protein_coding gene_symbol:UBR1 description:ubiquitin protein ligase E3 component n-recognin 1 [Source:HGNC Symbol;Acc:HGNC:16808]	1	1	1	1	1785	202.2	6.8	1.00774	0.9527	0.755031	0.856845	0.893078	1.22447	1.05402	1.07156	1.15937	1.12736	0.792188	0.0139899
ENSGALP00000057499	OPA3, outer mitochondrial membrane lipid metabolism regulator	OPA3	pep scaffold:Gallus_gallus-5.0:KQ759481.1:46488:52105:1 gene:ENSGALG00000037569.1 transcript:ENSGALT00000076682.1 gene_biotype:protein_coding transcript_biotype:protein_coding gene_symbol:OPA3 description:OPA3, outer mitochondrial membrane lipid metabolism regulator [Source:HGNC Symbol;Acc:HGNC:8142]	5	1	1	1	169	18	9.55	0.997304	0.958315	0.931801	0.766508	0.913482	1.10069	1.15158	1.08472	1.27597	1.15324	0.792101	0.0114919
ENSGALP00000019018	translin	TSN	pep chromosome:Gallus_gallus-5.0:7:26398352:26403762:1 gene:ENSGALG00000011652.6 transcript:ENSGALT00000019041.4 gene_biotype:protein_coding transcript_biotype:protein_coding gene_symbol:TSN description:translin [Source:NCBI gene;Acc:395955]	9	1	1	1	229	26	6.71	1.01022	0.916108	0.775714	0.892303	0.898586	1.14851	1.26222	1.08095	1.06305	1.13868	0.789144	0.0108837
ENSGALP00000020852	signal sequence receptor subunit 1	SSR1	pep chromosome:Gallus_gallus-5.0:2:64832762:64842461:1 gene:ENSGALG00000012798.6 transcript:ENSGALT00000020881.4 gene_biotype:protein_coding transcript_biotype:protein_coding gene_symbol:SSR1 description:signal sequence receptor subunit 1 [Source:NCBI gene;Acc:420871]	10	2	2	6	288	32.2	4.51	0.962237	1.0317	0.780169	0.885012	0.91478	1.1922	1.04867	1.27213	1.12405	1.15926	0.789106	0.0145831
ENSGALP00000050945	COP9 signalosome subunit 8	COPS8	pep chromosome:Gallus_gallus-5.0:7:4937587:4946828:-1 gene:ENSGALG00000033385.2 transcript:ENSGALT00000054057.1 gene_biotype:protein_coding transcript_biotype:protein_coding gene_symbol:COPS8 description:COP9 signalosome subunit 8 [Source:NCBI gene;Acc:424020]	22	3	3	5	207	23	5.38	0.973457	1.04765	0.69761	0.775629	0.873588	1.14626	1.11342	1.05622	1.1183	1.10855	0.788044	0.031582
ENSGALP00000034660	AU RNA binding methylglutaconyl-CoA hydratase	AUH	pep chromosome:Gallus_gallus-5.0:Z:44207218:44317539:-1 gene:ENSGALG00000021843.3 transcript:ENSGALT00000035387.3 gene_biotype:protein_coding transcript_biotype:protein_coding gene_symbol:AUH description:AU RNA binding methylglutaconyl-CoA hydratase [Source:NCBI gene;Acc:427269]	10	4	4	4	326	34.3	9.2	0.955874	0.975096	0.742415	0.95734	0.907681	1.19865	1.1543	1.06502	1.20157	1.15488	0.78595	0.00821079
ENSGALP00000057531	ATP synthase F0 subunit 6	ATP6	pep chromosome:Gallus_gallus-5.0:MT:9240:9923:1 gene:ENSGALG00000041091.1 transcript:ENSGALT00000076413.1 gene_biotype:protein_coding transcript_biotype:protein_coding gene_symbol:ATP6 description:ATP synthase F0 subunit 6 [Source:NCBI gene;Acc:807646]	4	1	1	3	227	24.8	9.38	0.957572	1.00134	0.857114	0.801304	0.904333	1.14297	1.14126	1.11947	1.21181	1.15388	0.783734	0.00245583
ENSGALP00000048087			pep chromosome:Gallus_gallus-5.0:7:15274889:15349124:1 gene:ENSGALG00000032550.1 transcript:ENSGALT00000078008.1 gene_biotype:protein_coding transcript_biotype:protein_coding	40	84	119	464	3853	426	5.94	1.02865	1.02058	0.839802	0.661742	0.887693	1.0955	1.1504	1.10356	1.18316	1.13316	0.783382	0.0335213
ENSGALP00000055622	AFG3 like matrix AAA peptidase subunit 2	AFG3L2	pep chromosome:Gallus_gallus-5.0:2:97436256:97456386:1 gene:ENSGALG00000013853.5 transcript:ENSGALT00000075042.1 gene_biotype:protein_coding transcript_biotype:protein_coding gene_symbol:AFG3L2 description:AFG3 like matrix AAA peptidase subunit 2 [Source:HGNC Symbol;Acc:HGNC:315]	10	8	8	8	810	90.2	8.85	0.954765	0.956029	0.905228	0.812124	0.907037	1.12395	1.07562	1.17412	1.25798	1.15792	0.783335	0.00280389
ENSGALP00000043514	glutamate dehydrogenase 1		pep chromosome:Gallus_gallus-5.0:6:2633619:2663716:-1 gene:ENSGALG00000034735.1 transcript:ENSGALT00000070619.1 gene_biotype:protein_coding transcript_biotype:protein_coding description:glutamate dehydrogenase 1 [Source:NCBI gene;Acc:423612]	27	12	12	16	553	60.8	8.22	0.968631	1.05305	0.775839	0.771127	0.892162	1.07296	1.04901	1.2331	1.20419	1.13982	0.782725	0.0261374
ENSGALP00000016773	NIMA related kinase 9	NEK9	pep chromosome:Gallus_gallus-5.0:5:38205830:38228340:-1 gene:ENSGALG00000010314.5 transcript:ENSGALT00000016792.5 gene_biotype:protein_coding transcript_biotype:protein_coding gene_symbol:NEK9 description:NIMA related kinase 9 [Source:HGNC Symbol;Acc:HGNC:18591]	1	1	1	1	978	107.9	5.4	0.904076	0.807061	0.883301	0.761846	0.839071	1.02314	0.884235	1.24316	1.13795	1.07212	0.782625	0.0320852
ENSGALP00000051013	sperm associated antigen 1	SPAG1	pep chromosome:Gallus_gallus-5.0:2:129000072:129034245:1 gene:ENSGALG00000033254.1 transcript:ENSGALT00000071012.1 gene_biotype:protein_coding transcript_biotype:protein_coding gene_symbol:SPAG1 description:sperm associated antigen 1 [Source:HGNC Symbol;Acc:HGNC:11212]	1	1	1	1	900	101.5	5.45	0.94237	1.04491	0.644194	0.773049	0.851132	1.08462	1.068	1.10443	1.09926	1.08908	0.781516	0.0372305
ENSGALP00000047334	enoyl-CoA delta isomerase 1	ECI1	pep chromosome:Gallus_gallus-5.0:14:12356880:12361717:1 gene:ENSGALG00000031563.2 transcript:ENSGALT00000048323.1 gene_biotype:protein_coding transcript_biotype:protein_coding gene_symbol:ECI1 description:enoyl-CoA delta isomerase 1 [Source:NCBI gene;Acc:416657]	37	12	12	23	366	40.4	9.11	0.996012	0.921088	0.893077	0.770454	0.895158	1.06968	1.17228	1.04918	1.29441	1.14639	0.780853	0.0139426
ENSGALP00000056878	capping actin protein of muscle Z-line alpha subunit 2	CAPZA2	pep chromosome:Gallus_gallus-5.0:1:24865850:24895638:-1 gene:ENSGALG00000043437.2 transcript:ENSGALT00000053621.1 gene_biotype:protein_coding transcript_biotype:protein_coding gene_symbol:CAPZA2 description:capping actin protein of muscle Z-line alpha subunit 2 [Source:NCBI gene;Acc:417771]	59	9	10	35	286	32.8	5.82	0.965805	1.03118	0.717047	0.746041	0.865019	1.09616	1.15635	0.990101	1.18958	1.10805	0.780669	0.0353323
ENSGALP00000020830	thioredoxin domain containing 5	TXNDC5	pep chromosome:Gallus_gallus-5.0:2:64565834:64586567:1 gene:ENSGALG00000012784.5 transcript:ENSGALT00000020859.4 gene_biotype:protein_coding transcript_biotype:protein_coding gene_symbol:TXNDC5 description:thioredoxin domain containing 5 [Source:NCBI gene;Acc:420867]	3	1	1	1	414	46.4	6.02	1.02388	1.00253	0.887681	0.718044	0.908035	1.25063	1.14358	1.09749	1.16625	1.16449	0.779771	0.015824
ENSGALP00000052157	3-hydroxyisobutyrate dehydrogenase	HIBADH	pep chromosome:Gallus_gallus-5.0:2:32894755:32976970:-1 gene:ENSGALG00000033207.2 transcript:ENSGALT00000064911.2 gene_biotype:protein_coding transcript_biotype:protein_coding gene_symbol:HIBADH description:3-hydroxyisobutyrate dehydrogenase [Source:NCBI gene;Acc:420632]	17	4	4	4	335	35.6	8.78	0.944153	0.973145	0.876295	0.744255	0.884462	1.23679	1.05108	1.016	1.23326	1.13428	0.779754	0.0182085
ENSGALP00000050694	melanoma inhibitory activity 2		pep chromosome:Gallus_gallus-5.0:5:37670043:37691485:1 gene:ENSGALG00000010189.5 transcript:ENSGALT00000061743.1 gene_biotype:protein_coding transcript_biotype:protein_coding description:melanoma inhibitory activity 2 [Source:NCBI gene;Acc:423339]	1	1	1	1	949	107.1	5.63	1.03453	0.890537	0.852244	0.836185	0.903374	1.2602	1.20929	0.979266	1.19027	1.15976	0.778935	0.0155378
ENSGALP00000053483	myosin X	MYO10	pep chromosome:Gallus_gallus-5.0:2:75715508:75869282:1 gene:ENSGALG00000036466.1 transcript:ENSGALT00000065466.1 gene_biotype:protein_coding transcript_biotype:protein_coding gene_symbol:MYO10 description:myosin X [Source:HGNC Symbol;Acc:HGNC:7593]	0	1	1	1	2078	239.1	6.62	0.983954	1.01664	0.88987	0.63828	0.882185	1.07554	1.1618	1.09272	1.20125	1.13283	0.778746	0.03251
ENSGALP00000017580	protein kinase AMP-activated catalytic subunit alpha 2	PRKAA2	pep chromosome:Gallus_gallus-5.0:8:25836881:25855498:1 gene:ENSGALG00000010826.5 transcript:ENSGALT00000017601.5 gene_biotype:protein_coding transcript_biotype:protein_coding gene_symbol:PRKAA2 description:protein kinase AMP-activated catalytic subunit alpha 2 [Source:NCBI gene;Acc:429110]	16	8	8	10	552	62.3	7.58	0.949517	1.00225	0.803407	0.734918	0.872523	1.09179	0.973379	1.18938	1.23299	1.12188	0.77773	0.0259486
ENSGALP00000016416	ERI1 exoribonuclease family member 3	ERI3	pep chromosome:Gallus_gallus-5.0:8:20524764:20612303:-1 gene:ENSGALG00000010106.6 transcript:ENSGALT00000016435.6 gene_biotype:protein_coding transcript_biotype:protein_coding gene_symbol:ERI3 description:ERI1 exoribonuclease family member 3 [Source:HGNC Symbol;Acc:HGNC:17276]	7	2	2	2	258	29.1	8.87	0.939062	0.924225	0.931965	0.815938	0.902798	1.19987	1.07139	1.20199	1.18482	1.16451	0.775257	0.000865279
ENSGALP00000012723	ATRX, chromatin remodeler	ATRX	pep chromosome:Gallus_gallus-5.0:4:12860852:12935606:-1 gene:ENSGALG00000007843.5 transcript:ENSGALT00000012737.5 gene_biotype:protein_coding transcript_biotype:protein_coding gene_symbol:ATRX description:ATRX, chromatin remodeler [Source:HGNC Symbol;Acc:HGNC:886]	0	1	1	1	2420	274.3	7.11	1.01347	1.10857	0.710789	0.78784	0.905168	1.17383	1.06343	1.29742	1.13931	1.1685	0.774643	0.0465614
ENSGALP00000025020	GrpE like 1, mitochondrial	GRPEL1	pep chromosome:Gallus_gallus-5.0:4:80528334:80534754:-1 gene:ENSGALG00000015549.4 transcript:ENSGALT00000025066.3 gene_biotype:protein_coding transcript_biotype:protein_coding gene_symbol:GRPEL1 description:GrpE like 1, mitochondrial [Source:NCBI gene;Acc:422865]	9	2	2	2	222	24.8	7.49	0.957989	0.946967	0.820504	0.852019	0.89437	1.13388	1.06794	1.19943	1.22132	1.15564	0.773915	0.00172
ENSGALP00000060740	sequestosome 1	SQSTM1	pep chromosome:Gallus_gallus-5.0:13:13463307:13467634:-1 gene:ENSGALG00000035804.2 transcript:ENSGALT00000089964.1 gene_biotype:protein_coding transcript_biotype:protein_coding gene_symbol:SQSTM1 description:sequestosome 1 [Source:HGNC Symbol;Acc:HGNC:11280]	2	1	1	1	453	49.8	4.93	0.989532	1.0517	0.812399	0.945376	0.949752	1.23608	1.12161	1.29532	1.25669	1.22742	0.773776	0.00452498
ENSGALP00000010404	Gallus gallus SRP receptor beta subunit (SRPRB), mRNA.	SRPRB	pep chromosome:Gallus_gallus-5.0:9:4582511:4589635:-1 gene:ENSGALG00000026302.1 transcript:ENSGALT00000010418.3 gene_biotype:protein_coding transcript_biotype:protein_coding gene_symbol:SRPRB description:Gallus gallus SRP receptor beta subunit (SRPRB), mRNA. [Source:RefSeq mRNA;Acc:NM_001318452]	6	1	1	1	258	28.1	8.54	0.914876	1.04409	0.772342	0.783431	0.878684	1.33412	1.04286	1.02148	1.14593	1.1361	0.773425	0.0362334
ENSGALP00000057342	SCO1, cytochrome c oxidase assembly protein	SCO1	pep chromosome:Gallus_gallus-5.0:18:711448:717547:-1 gene:ENSGALG00000030475.1 transcript:ENSGALT00000048912.1 gene_biotype:protein_coding transcript_biotype:protein_coding gene_symbol:SCO1 description:SCO1, cytochrome c oxidase assembly protein [Source:HGNC Symbol;Acc:HGNC:10603]	5	1	1	1	146	16.7	5.44	0.951932	0.966423	0.989012	0.850709	0.939519	1.29589	1.00798	1.32158	1.23824	1.21593	0.772679	0.0119886
ENSGALP00000043846	secernin 3	SCRN3	pep chromosome:Gallus_gallus-5.0:7:16971650:16979672:-1 gene:ENSGALG00000031751.1 transcript:ENSGALT00000082696.1 gene_biotype:protein_coding transcript_biotype:protein_coding gene_symbol:SCRN3 description:secernin 3 [Source:NCBI gene;Acc:426472]	11	4	4	9	419	46.9	6	0.905485	1.13563	0.744639	0.72215	0.876977	1.13797	1.05664	1.17048	1.17619	1.13532	0.77245	0.0405609
ENSGALP00000019994	UBX domain protein 4	UBXN4	pep chromosome:Gallus_gallus-5.0:7:30784876:30798568:1 gene:ENSGALG00000012259.6 transcript:ENSGALT00000020021.5 gene_biotype:protein_coding transcript_biotype:protein_coding gene_symbol:UBXN4 description:UBX domain protein 4 [Source:HGNC Symbol;Acc:HGNC:14860]	3	1	1	1	511	57	5.96	0.95482	1.08397	0.669127	0.746779	0.863675	1.10094	1.14537	1.10619	1.12554	1.11951	0.771476	0.0366711
ENSGALP00000023917	3-oxoacid CoA-transferase 1	OXCT1	pep chromosome:Gallus_gallus-5.0:Z:13176300:13262596:-1 gene:ENSGALG00000014846.5 transcript:ENSGALT00000023963.5 gene_biotype:protein_coding transcript_biotype:protein_coding gene_symbol:OXCT1 description:3-oxoacid CoA-transferase 1 [Source:NCBI gene;Acc:427190]	42	15	15	33	517	56.1	7.91	0.867298	1.05065	0.727533	0.863464	0.877236	1.10758	1.11789	1.16482	1.16257	1.13822	0.770711	0.00855739
ENSGALP00000045542	nicotinamide nucleotide transhydrogenase	NNT	pep chromosome:Gallus_gallus-5.0:Z:13747364:13788623:1 gene:ENSGALG00000014869.5 transcript:ENSGALT00000061210.1 gene_biotype:protein_coding transcript_biotype:protein_coding gene_symbol:NNT description:nicotinamide nucleotide transhydrogenase [Source:HGNC Symbol;Acc:HGNC:7863]	19	18	18	32	1086	113.7	7.34	1.01108	1.08675	0.76891	0.749272	0.904001	1.22635	1.07404	1.17039	1.22138	1.17304	0.770648	0.0267156
ENSGALP00000001762	pantothenate kinase 4	PANK4	pep chromosome:Gallus_gallus-5.0:21:1419597:1441414:1 gene:ENSGALG00000001165.5 transcript:ENSGALT00000001764.5 gene_biotype:protein_coding transcript_biotype:protein_coding gene_symbol:PANK4 description:pantothenate kinase 4 [Source:NCBI gene;Acc:100736561]	1	1	1	1	770	86.1	6.6	0.971725	0.991092	0.89011	0.787055	0.909996	1.22214	1.07634	1.24421	1.18184	1.18113	0.770444	0.0038761
ENSGALP00000053969	glyceraldehyde-3-phosphate dehydrogenase	GAPDH	pep chromosome:Gallus_gallus-5.0:1:76950864:76956805:1 gene:ENSGALG00000014442.6 transcript:ENSGALT00000054080.1 gene_biotype:protein_coding transcript_biotype:protein_coding gene_symbol:GAPDH description:glyceraldehyde-3-phosphate dehydrogenase [Source:NCBI gene;Acc:374193]	84	18	23	1673	333	35.7	8.54	0.891873	1.07098	0.71545	0.690265	0.842141	1.01203	1.05322	1.12968	1.1785	1.09336	0.770234	0.0398545
ENSGALP00000023829	mitochondrial ribosomal protein S36	MRPS36	pep chromosome:Gallus_gallus-5.0:Z:21917334:21924549:1 gene:ENSGALG00000014789.4 transcript:ENSGALT00000023875.4 gene_biotype:protein_coding transcript_biotype:protein_coding gene_symbol:MRPS36 description:mitochondrial ribosomal protein S36 [Source:HGNC Symbol;Acc:HGNC:16631]	11	1	1	1	107	11.6	10.27	0.960696	1.02437	0.620921	0.911316	0.879325	1.2038	1.05776	1.08259	1.23264	1.1442	0.768509	0.037028
ENSGALP00000034301	3-hydroxymethyl-3-methylglutaryl-CoA lyase	HMGCL	pep chromosome:Gallus_gallus-5.0:23:5610015:5613638:-1 gene:ENSGALG00000004057.6 transcript:ENSGALT00000034945.4 gene_biotype:protein_coding transcript_biotype:protein_coding gene_symbol:HMGCL description:3-hydroxymethyl-3-methylglutaryl-CoA lyase [Source:NCBI gene;Acc:396316]	13	3	3	3	319	33.7	7.88	0.976408	0.999092	0.80589	0.761391	0.885695	1.18785	1.03692	1.21176	1.17667	1.1533	0.767966	0.00968238
ENSGALP00000060185			pep chromosome:Gallus_gallus-5.0:Z:7624401:7627533:-1 gene:ENSGALG00000045636.1 transcript:ENSGALT00000084952.1 gene_biotype:protein_coding transcript_biotype:protein_coding	8	1	1	1	276	31	8.27	0.965422	1.01812	0.809338	0.718881	0.87794	1.12598	1.25513	0.962164	1.23347	1.14419	0.767306	0.032524
ENSGALP00000049893	cytochrome b	CYTB	pep chromosome:Gallus_gallus-5.0:MT:14893:16035:1 gene:ENSGALG00000032079.1 transcript:ENSGALT00000053400.1 gene_biotype:protein_coding transcript_biotype:protein_coding gene_symbol:CYTB description:cytochrome b [Source:NCBI gene;Acc:807641]	3	1	1	1	380	42.6	8.75	0.94963	1.15178	0.675879	0.817861	0.898788	1.23318	1.13066	1.10343	1.21892	1.17155	0.767178	0.0423409
ENSGALP00000003920	coiled-coil-helix-coiled-coil-helix domain containing 2	CHCHD2	pep chromosome:Gallus_gallus-5.0:19:4889313:4890961:-1 gene:ENSGALG00000002495.6 transcript:ENSGALT00000003929.3 gene_biotype:protein_coding transcript_biotype:protein_coding gene_symbol:CHCHD2 description:coiled-coil-helix-coiled-coil-helix domain containing 2 [Source:NCBI gene;Acc:417544]	21	3	3	3	204	21.5	8.27	1.00843	1.03808	0.829499	0.718525	0.898634	1.18018	1.26486	1.07178	1.17184	1.17217	0.766644	0.0185046
ENSGALP00000061159	transmembrane protein 11	TMEM11	pep chromosome:Gallus_gallus-5.0:14:4552835:4560698:1 gene:ENSGALG00000004749.4 transcript:ENSGALT00000088997.1 gene_biotype:protein_coding transcript_biotype:protein_coding gene_symbol:TMEM11 description:transmembrane protein 11 [Source:NCBI gene;Acc:427663]	13	2	2	2	201	23	7.09	0.930172	0.930997	0.839493	0.721366	0.855507	1.16428	1.18686	1.04124	1.07919	1.11789	0.765286	0.00486063
ENSGALP00000053960	RAD21 cohesin complex component	RAD21	pep chromosome:Gallus_gallus-5.0:2:135623585:135647511:-1 gene:ENSGALG00000029523.1 transcript:ENSGALT00000054867.1 gene_biotype:protein_coding transcript_biotype:protein_coding gene_symbol:RAD21 description:RAD21 cohesin complex component [Source:NCBI gene;Acc:420286]	2	1	1	1	633	72	4.69	0.915281	1.0719	0.797725	0.729954	0.878715	1.16467	1.20782	0.980703	1.24538	1.14964	0.764337	0.029293
ENSGALP00000014820	LSM8 homolog, U6 small nuclear RNA associated	LSM8	pep chromosome:Gallus_gallus-5.0:1:24348924:24354638:-1 gene:ENSGALG00000009110.4 transcript:ENSGALT00000014836.4 gene_biotype:protein_coding transcript_biotype:protein_coding gene_symbol:LSM8 description:LSM8 homolog, U6 small nuclear RNA associated [Source:NCBI gene;Acc:417765]	17	1	1	1	96	10.4	4.48	0.931459	1.06447	0.68891	0.760731	0.861393	1.07469	1.1723	1.02825	1.2345	1.12744	0.764028	0.0331943
ENSGALP00000025284	leucine zipper and EF-hand containing transmembrane protein 1	LETM1	pep chromosome:Gallus_gallus-5.0:4:83900843:83923967:1 gene:ENSGALG00000015706.4 transcript:ENSGALT00000025330.3 gene_biotype:protein_coding transcript_biotype:protein_coding gene_symbol:LETM1 description:leucine zipper and EF-hand containing transmembrane protein 1 [Source:NCBI gene;Acc:422898]	1	1	1	1	755	86.1	6.71	0.901909	0.97788	0.804983	0.770707	0.86387	1.19977	1.03808	1.13884	1.15397	1.13267	0.762686	0.00359657
ENSGALP00000060681	sidekick cell adhesion molecule 1	SDK1	pep chromosome:Gallus_gallus-5.0:14:3530847:3889914:1 gene:ENSGALG00000004420.6 transcript:ENSGALT00000083692.1 gene_biotype:protein_coding transcript_biotype:protein_coding gene_symbol:SDK1 description:sidekick cell adhesion molecule 1 [Source:NCBI gene;Acc:373894]	1	1	1	1	2275	250.9	6.47	0.995552	0.986467	0.788642	0.69882	0.86737	1.13318	1.29104	0.928027	1.19978	1.13801	0.762183	0.0442673
ENSGALP00000041256	SBDS, ribosome maturation factor	SBDS	pep chromosome:Gallus_gallus-5.0:19:808562:813588:-1 gene:ENSGALG00000027989.2 transcript:ENSGALT00000045256.2 gene_biotype:protein_coding transcript_biotype:protein_coding gene_symbol:SBDS description:SBDS, ribosome maturation factor [Source:NCBI gene;Acc:417477]	37	9	9	11	250	28.8	8.47	0.871387	0.97001	0.863404	0.792916	0.874429	0.941794	1.2495	1.0135	1.38639	1.1478	0.761833	0.0466227
ENSGALP00000036948	dihydrolipoamide S-succinyltransferase	DLST	pep chromosome:Gallus_gallus-5.0:5:38134910:38148329:1 gene:ENSGALG00000010286.5 transcript:ENSGALT00000037743.3 gene_biotype:protein_coding transcript_biotype:protein_coding gene_symbol:DLST description:dihydrolipoamide S-succinyltransferase [Source:NCBI gene;Acc:423357]	18	8	8	13	472	50.7	8.34	1.03594	0.959361	0.86815	0.738329	0.900446	1.1307	1.10093	1.22582	1.2719	1.18234	0.761581	0.00968164
ENSGALP00000015356	electron transfer flavoprotein dehydrogenase	ETFDH	pep chromosome:Gallus_gallus-5.0:4:22076849:22094248:1 gene:ENSGALG00000009442.4 transcript:ENSGALT00000015372.3 gene_biotype:protein_coding transcript_biotype:protein_coding gene_symbol:ETFDH description:electron transfer flavoprotein dehydrogenase [Source:NCBI gene;Acc:428724]	21	2	9	12	478	53.3	8.82	0.944411	0.951299	0.770785	0.848399	0.878723	1.15067	1.1241	1.13109	1.21071	1.15414	0.761366	0.00112288
ENSGALP00000055074	adenylate kinase 3	AK3	pep chromosome:Gallus_gallus-5.0:Z:27452949:27469378:-1 gene:ENSGALG00000014447.4 transcript:ENSGALT00000070737.1 gene_biotype:protein_coding transcript_biotype:protein_coding gene_symbol:AK3 description:adenylate kinase 3 [Source:HGNC Symbol;Acc:HGNC:17376]	13	3	3	4	234	26.4	8.85	0.897843	0.976028	0.748212	0.812862	0.858736	1.17901	1.01524	1.15368	1.17365	1.13039	0.75968	0.0050306
ENSGALP00000051176	pyruvate dehydrogenase E1 alpha 1 subunit	PDHA1	pep chromosome:Gallus_gallus-5.0:1:120288369:120300347:-1 gene:ENSGALG00000016430.5 transcript:ENSGALT00000075508.1 gene_biotype:protein_coding transcript_biotype:protein_coding gene_symbol:PDHA1 description:pyruvate dehydrogenase E1 alpha 1 subunit [Source:NCBI gene;Acc:418610]	34	15	15	25	404	44.9	7.8	1.03461	1.02993	0.800055	0.760468	0.906265	1.1288	1.08118	1.32977	1.23418	1.19348	0.759347	0.0204392
ENSGALP00000047245	voltage dependent anion channel 1	VDAC1	pep chromosome:Gallus_gallus-5.0:13:16119877:16134978:1 gene:ENSGALG00000006503.5 transcript:ENSGALT00000077817.1 gene_biotype:protein_coding transcript_biotype:protein_coding gene_symbol:VDAC1 description:voltage dependent anion channel 1 [Source:NCBI gene;Acc:416320]	70	14	14	39	283	30.7	7.4	1.03335	1.01634	0.767588	0.68607	0.875837	1.24741	1.12732	1.0743	1.16629	1.15383	0.75907	0.0263796
ENSGALP00000020374	thiosulfate sulfurtransferase	TST	pep chromosome:Gallus_gallus-5.0:1:51546120:51553306:1 gene:ENSGALG00000012488.4 transcript:ENSGALT00000020401.4 gene_biotype:protein_coding transcript_biotype:protein_coding gene_symbol:TST description:thiosulfate sulfurtransferase [Source:NCBI gene;Acc:418049]	22	5	5	7	294	32.9	7.87	1.05996	0.945061	0.718378	0.716923	0.860079	1.10321	1.0175	1.15919	1.26438	1.13607	0.757066	0.0328003
ENSGALP00000024715	reticulon 4 interacting protein 1	RTN4IP1	pep chromosome:Gallus_gallus-5.0:3:68272709:68292629:1 gene:ENSGALG00000015343.5 transcript:ENSGALT00000024761.5 gene_biotype:protein_coding transcript_biotype:protein_coding gene_symbol:RTN4IP1 description:reticulon 4 interacting protein 1 [Source:HGNC Symbol;Acc:HGNC:18647]	6	2	2	2	357	38.8	8.54	0.952213	0.99651	0.902801	0.691564	0.885772	1.15306	0.988757	1.17339	1.36652	1.17043	0.756791	0.0322919
ENSGALP00000051044	dehydrogenase/reductase 4	DHRS4	pep scaffold:Gallus_gallus-5.0:KQ759530.1:7499:10913:-1 gene:ENSGALG00000029624.1 transcript:ENSGALT00000078711.1 gene_biotype:protein_coding transcript_biotype:protein_coding gene_symbol:DHRS4 description:dehydrogenase/reductase 4 [Source:NCBI gene;Acc:426247]	7	1	1	1	273	28.2	9.16	0.886788	1.09344	0.588766	0.909715	0.869677	1.13795	1.18433	1.15144	1.12522	1.14974	0.756415	0.0374222
ENSGALP00000006093	keratin 19	KRT19	pep chromosome:Gallus_gallus-5.0:27:4972722:4977384:-1 gene:ENSGALG00000019719.4 transcript:ENSGALT00000006103.4 gene_biotype:protein_coding transcript_biotype:protein_coding gene_symbol:KRT19 description:keratin 19 [Source:NCBI gene;Acc:395861]	6	1	4	8	423	46	5.05	0.973711	0.958615	0.752418	0.80932	0.873516	1.09535	1.25115	1.0629	1.21361	1.15575	0.755798	0.00740444
ENSGALP00000006366	apoptosis inducing factor mitochondria associated 1	AIFM1	pep chromosome:Gallus_gallus-5.0:4:1590795:1602749:1 gene:ENSGALG00000004003.6 transcript:ENSGALT00000006376.5 gene_biotype:protein_coding transcript_biotype:protein_coding gene_symbol:AIFM1 description:apoptosis inducing factor mitochondria associated 1 [Source:NCBI gene;Acc:428688]	18	9	9	10	689	75	9.85	0.942193	0.977983	0.75047	0.832078	0.875681	1.18036	1.01158	1.16033	1.28321	1.15887	0.755634	0.0100229
ENSGALP00000025929	hydroxyacyl-CoA dehydrogenase	HADH	pep chromosome:Gallus_gallus-5.0:4:38219463:38236405:-1 gene:ENSGALG00000016124.6 transcript:ENSGALT00000025976.5 gene_biotype:protein_coding transcript_biotype:protein_coding gene_symbol:HADH description:hydroxyacyl-CoA dehydrogenase [Source:NCBI gene;Acc:420290]	42	8	8	10	315	34.4	8.66	0.891724	0.929071	0.778583	0.849055	0.862108	1.18613	0.928966	1.07139	1.37742	1.14098	0.755588	0.0317517
ENSGALP00000014370	UDP-glucose pyrophosphorylase 2	UGP2	pep chromosome:Gallus_gallus-5.0:3:9559910:9576968:1 gene:ENSGALG00000008855.6 transcript:ENSGALT00000014386.5 gene_biotype:protein_coding transcript_biotype:protein_coding gene_symbol:UGP2 description:UDP-glucose pyrophosphorylase 2 [Source:NCBI gene;Acc:373900]	43	19	19	55	508	56.9	8.51	0.939094	1.06099	0.704977	0.775448	0.870128	1.13223	1.03919	1.31704	1.11829	1.15169	0.755524	0.0300208
ENSGALP00000006098	keratin 15	KRT15	pep chromosome:Gallus_gallus-5.0:27:4965385:4969810:-1 gene:ENSGALG00000019718.5 transcript:ENSGALT00000006108.4 gene_biotype:protein_coding transcript_biotype:protein_coding gene_symbol:KRT15 description:keratin 15 [Source:NCBI gene;Acc:408040]	6	1	3	3	463	50.5	5.11	1.01164	0.998002	0.707587	0.828704	0.886484	1.13956	1.13756	1.21464	1.20818	1.17499	0.754464	0.00885431
ENSGALP00000005322	BRX1, biogenesis of ribosomes	BRIX1	pep chromosome:Gallus_gallus-5.0:Z:10563582:10567349:1 gene:ENSGALG00000003373.2 transcript:ENSGALT00000005332.2 gene_biotype:protein_coding transcript_biotype:protein_coding gene_symbol:BRIX1 description:BRX1, biogenesis of ribosomes [Source:NCBI gene;Acc:427433]	3	1	1	2	349	40.3	9.92	0.846644	0.999107	0.723373	0.823957	0.84827	1.12323	1.21499	1.09792	1.07115	1.12682	0.752798	0.00516623
ENSGALP00000020053	ATP synthase, H+ transporting, mitochondrial Fo complex subunit s (factor B)	ATP5S	pep chromosome:Gallus_gallus-5.0:5:57918026:57921463:1 gene:ENSGALG00000012287.4 transcript:ENSGALT00000020080.4 gene_biotype:protein_coding transcript_biotype:protein_coding gene_symbol:ATP5S description:ATP synthase, H+ transporting, mitochondrial Fo complex subunit s (factor B) [Source:NCBI gene;Acc:423574]	4	1	1	1	199	22.7	7.65	0.86752	1.00725	0.906719	0.958996	0.935122	1.24784	1.21123	1.33055	1.18444	1.24352	0.751998	0.000422705
ENSGALP00000048814	ATP synthase peripheral stalk subunit F6	ATP5PF	pep chromosome:Gallus_gallus-5.0:1:102543808:102548109:-1 gene:ENSGALG00000015751.6 transcript:ENSGALT00000063486.1 gene_biotype:protein_coding transcript_biotype:protein_coding gene_symbol:ATP5PF description:ATP synthase peripheral stalk subunit F6 [Source:HGNC Symbol;Acc:HGNC:847]	32	3	3	4	107	12.4	9	1.11301	0.969046	0.737215	0.743111	0.890595	1.26527	1.17297	1.08498	1.21406	1.18432	0.751988	0.0253529
ENSGALP00000039140	glycogen phosphorylase B	PYGB	pep chromosome:Gallus_gallus-5.0:3:4194615:4208846:1 gene:ENSGALG00000008508.4 transcript:ENSGALT00000039933.2 gene_biotype:protein_coding transcript_biotype:protein_coding gene_symbol:PYGB description:glycogen phosphorylase B [Source:NCBI gene;Acc:421248]	19	5	13	345	843	96.7	6.44	1.09528	0.916457	0.916642	0.67768	0.901515	1.39389	1.16888	1.06106	1.1731	1.19923	0.751743	0.0359208
ENSGALP00000008669	amylo-alpha-1, 6-glucosidase, 4-alpha-glucanotransferase	AGL	pep chromosome:Gallus_gallus-5.0:8:12056098:12089965:-1 gene:ENSGALG00000005407.5 transcript:ENSGALT00000008683.4 gene_biotype:protein_coding transcript_biotype:protein_coding gene_symbol:AGL description:amylo-alpha-1, 6-glucosidase, 4-alpha-glucanotransferase [Source:HGNC Symbol;Acc:HGNC:321]	63	82	82	364	1530	174.3	7.01	1.0518	0.870583	0.83843	0.707918	0.867184	1.16931	1.20558	1.04935	1.19828	1.15563	0.7504	0.0110645
ENSGALP00000055054			pep chromosome:Gallus_gallus-5.0:33:1204673:1205708:1 gene:ENSGALG00000041671.1 transcript:ENSGALT00000059937.1 gene_biotype:protein_coding transcript_biotype:protein_coding	13	2	3	4	224	25.7	5.01	1.00013	0.82374	0.788472	0.748278	0.840154	1.02309	1.22559	1.05014	1.18145	1.12007	0.750093	0.00929397
ENSGALP00000045450	lon peptidase 1, mitochondrial	LONP1	pep chromosome:Gallus_gallus-5.0:28:666876:682552:-1 gene:ENSGALG00000040492.1 transcript:ENSGALT00000082617.1 gene_biotype:protein_coding transcript_biotype:protein_coding gene_symbol:LONP1 description:lon peptidase 1, mitochondrial [Source:HGNC Symbol;Acc:HGNC:9479]	2	2	2	3	932	103.6	6.58	0.96302	0.985292	0.746058	0.75406	0.862107	1.11386	1.09764	1.13855	1.24737	1.14936	0.750079	0.00772646
ENSGALP00000024757	ATP synthase membrane subunit e	ATP5ME	pep chromosome:Gallus_gallus-5.0:Z:53483751:53485647:1 gene:ENSGALG00000015372.4 transcript:ENSGALT00000024803.4 gene_biotype:protein_coding transcript_biotype:protein_coding gene_symbol:ATP5ME description:ATP synthase membrane subunit e [Source:NCBI gene;Acc:769146]	34	2	2	3	71	8.3	8.37	0.901941	0.973416	0.794288	0.910117	0.89494	1.32167	1.09124	1.13133	1.23461	1.19471	0.749084	0.00335714
ENSGALP00000038646	WD repeat domain 92	WDR92	pep chromosome:Gallus_gallus-5.0:3:11257919:11263736:-1 gene:ENSGALG00000008760.6 transcript:ENSGALT00000039435.3 gene_biotype:protein_coding transcript_biotype:protein_coding gene_symbol:WDR92 description:WD repeat domain 92 [Source:NCBI gene;Acc:769534]	3	1	1	2	359	39.3	8.27	0.957469	0.969877	0.725905	0.732897	0.846537	1.07631	1.16585	1.14745	1.1344	1.131	0.748484	0.00679686
ENSGALP00000012564	oxysterol binding protein 2	OSBP2	pep chromosome:Gallus_gallus-5.0:15:10759904:10820380:-1 gene:ENSGALG00000007758.5 transcript:ENSGALT00000012578.5 gene_biotype:protein_coding transcript_biotype:protein_coding gene_symbol:OSBP2 description:oxysterol binding protein 2 [Source:HGNC Symbol;Acc:HGNC:8504]	2	1	2	4	800	89.5	7.12	0.912894	1.03564	0.771693	0.735315	0.863886	1.15633	1.09281	1.1028	1.26819	1.15504	0.747931	0.0107016
ENSGALP00000011160	ATP synthase membrane subunit g		pep chromosome:Gallus_gallus-5.0:24:4392450:4395702:-1 gene:ENSGALG00000006899.5 transcript:ENSGALT00000011174.5 gene_biotype:protein_coding transcript_biotype:protein_coding description:ATP synthase membrane subunit g [Source:NCBI gene;Acc:101749042]	19	2	2	9	107	11.8	10.23	0.954542	0.99216	0.880881	0.755079	0.895665	1.22191	1.18935	1.12464	1.25469	1.19765	0.747853	0.00221213
ENSGALP00000002326	fructosamine 3 kinase	FN3K	pep chromosome:Gallus_gallus-5.0:18:3381385:3388468:-1 gene:ENSGALG00000001531.5 transcript:ENSGALT00000002328.4 gene_biotype:protein_coding transcript_biotype:protein_coding gene_symbol:FN3K description:fructosamine 3 kinase [Source:HGNC Symbol;Acc:HGNC:24822]	4	1	1	1	310	35	8.97	0.914383	0.974009	0.845506	0.843718	0.894404	1.05856	1.21536	1.25356	1.26515	1.19816	0.746482	0.00178537
ENSGALP00000003717	heat shock protein family A (Hsp70) member 9	HSPA9	pep chromosome:Gallus_gallus-5.0:13:2764275:2785877:1 gene:ENSGALG00000002363.3 transcript:ENSGALT00000003725.2 gene_biotype:protein_coding transcript_biotype:protein_coding gene_symbol:HSPA9 description:heat shock protein family A (Hsp70) member 9 [Source:NCBI gene;Acc:416183]	40	24	25	44	675	73.1	6.43	0.928902	0.92841	0.874497	0.837522	0.892333	1.31934	1.09755	1.09433	1.27593	1.19679	0.745607	0.00289675
ENSGALP00000060436	metaxin 2	MTX2	pep chromosome:Gallus_gallus-5.0:7:16273073:16305706:-1 gene:ENSGALG00000009264.5 transcript:ENSGALT00000086583.1 gene_biotype:protein_coding transcript_biotype:protein_coding gene_symbol:MTX2 description:metaxin 2 [Source:HGNC Symbol;Acc:HGNC:7506]	12	4	4	4	276	31.2	5.88	0.960282	0.970248	0.79383	0.795582	0.879986	1.28007	1.08904	1.15799	1.20981	1.18423	0.743088	0.00308075
ENSGALP00000039767	fumarylacetoacetate hydrolase domain containing 1	FAHD1	pep chromosome:Gallus_gallus-5.0:14:6077349:6078581:1 gene:ENSGALG00000024041.3 transcript:ENSGALT00000040564.3 gene_biotype:protein_coding transcript_biotype:protein_coding gene_symbol:FAHD1 description:fumarylacetoacetate hydrolase domain containing 1 [Source:NCBI gene;Acc:416538]	13	3	3	3	223	24.7	7.08	0.941898	1.00853	0.654179	0.731768	0.834094	1.17826	1.01286	1.0979	1.20663	1.12391	0.742133	0.0222448
ENSGALP00000046786	pyruvate dehydrogenase (lipoamide) beta	PDHB	pep chromosome:Gallus_gallus-5.0:12:11850965:11854706:-1 gene:ENSGALG00000029576.1 transcript:ENSGALT00000060290.1 gene_biotype:protein_coding transcript_biotype:protein_coding gene_symbol:PDHB description:pyruvate dehydrogenase (lipoamide) beta [Source:NCBI gene;Acc:416066]	30	9	9	26	359	38.9	6.33	1.01961	0.945002	0.811868	0.684371	0.865214	1.12681	1.17139	1.11903	1.24982	1.16676	0.741552	0.009229
ENSGALP00000006960	mitogen-activated protein kinase kinase 6	MAP2K6	pep chromosome:Gallus_gallus-5.0:18:8052653:8088396:1 gene:ENSGALG00000004370.6 transcript:ENSGALT00000006971.6 gene_biotype:protein_coding transcript_biotype:protein_coding gene_symbol:MAP2K6 description:mitogen-activated protein kinase kinase 6 [Source:HGNC Symbol;Acc:HGNC:6846]	34	7	10	19	334	37.6	6.65	0.971177	1.0501	0.644155	0.721015	0.846611	1.14879	1.11165	1.16693	1.1417	1.14227	0.741168	0.0235015
ENSGALP00000049377	mitochondrial calcium uniporter	MCU	pep chromosome:Gallus_gallus-5.0:6:11260831:11349950:-1 gene:ENSGALG00000004355.5 transcript:ENSGALT00000062129.1 gene_biotype:protein_coding transcript_biotype:protein_coding gene_symbol:MCU description:mitochondrial calcium uniporter [Source:HGNC Symbol;Acc:HGNC:23526]	24	6	6	11	344	39.6	8.92	0.837465	1.00368	0.771613	0.818795	0.857887	1.13816	1.13011	1.10204	1.26172	1.15801	0.740832	0.00281408
ENSGALP00000025404	inner membrane mitochondrial protein	IMMT	pep chromosome:Gallus_gallus-5.0:4:86065324:86078169:-1 gene:ENSGALG00000015783.4 transcript:ENSGALT00000025450.4 gene_biotype:protein_coding transcript_biotype:protein_coding gene_symbol:IMMT description:inner membrane mitochondrial protein [Source:NCBI gene;Acc:422912]	46	28	28	42	711	79.2	6.01	0.952769	0.979838	0.784298	0.807534	0.88111	1.33051	1.05248	1.16462	1.22256	1.19254	0.73885	0.00652038
ENSGALP00000053900	OPA1, mitochondrial dynamin like GTPase	OPA1	pep chromosome:Gallus_gallus-5.0:9:13058796:13105893:-1 gene:ENSGALG00000007150.5 transcript:ENSGALT00000081828.1 gene_biotype:protein_coding transcript_biotype:protein_coding gene_symbol:OPA1 description:OPA1, mitochondrial dynamin like GTPase [Source:NCBI gene;Acc:424900]	2	2	2	2	1014	117.6	8.16	0.956483	1.02102	0.774439	0.719794	0.867933	1.16787	1.13948	1.18026	1.21823	1.17646	0.737748	0.00576927
ENSGALP00000050859	WD repeat and HMG-box DNA binding protein 1	WDHD1	pep chromosome:Gallus_gallus-5.0:5:56437831:56465981:1 gene:ENSGALG00000012199.6 transcript:ENSGALT00000060006.2 gene_biotype:protein_coding transcript_biotype:protein_coding gene_symbol:WDHD1 description:WD repeat and HMG-box DNA binding protein 1 [Source:HGNC Symbol;Acc:HGNC:23170]	1	1	1	1	1120	124.5	5.47	1.07741	1.04788	0.748577	0.5824	0.864065	1.11429	1.18712	1.16343	1.25884	1.18092	0.731688	0.042506
ENSGALP00000031379	succinate-CoA ligase alpha subunit	SUCLG1	pep chromosome:Gallus_gallus-5.0:4:86749466:86764991:1 gene:ENSGALG00000015961.4 transcript:ENSGALT00000032015.3 gene_biotype:protein_coding transcript_biotype:protein_coding gene_symbol:SUCLG1 description:succinate-CoA ligase alpha subunit [Source:NCBI gene;Acc:422932]	26	6	6	12	331	34.8	9.44	0.978531	0.98627	0.802079	0.713022	0.869976	1.1569	1.08669	1.29504	1.22453	1.19079	0.730587	0.00740556
ENSGALP00000056345	acylaminoacyl-peptide hydrolase	APEH	pep chromosome:Gallus_gallus-5.0:12:2465292:2469342:-1 gene:ENSGALG00000002784.6 transcript:ENSGALT00000065953.1 gene_biotype:protein_coding transcript_biotype:protein_coding gene_symbol:APEH description:acylaminoacyl-peptide hydrolase [Source:NCBI gene;Acc:415926]	2	1	1	1	739	81.8	6.21	0.837874	1.03269	0.678679	0.954323	0.875893	1.33298	1.13645	1.14828	1.1903	1.202	0.728694	0.0106479
ENSGALP00000011857	LIM domain containing preferred translocation partner in lipoma	LPP	pep chromosome:Gallus_gallus-5.0:9:14391788:14675571:-1 gene:ENSGALG00000007337.6 transcript:ENSGALT00000011871.5 gene_biotype:protein_coding transcript_biotype:protein_coding gene_symbol:LPP description:LIM domain containing preferred translocation partner in lipoma [Source:NCBI gene;Acc:429148]	1	1	1	1	604	65.1	7.5	0.935214	0.979164	0.78746	0.862097	0.890984	1.31245	1.07833	1.23953	1.26376	1.22352	0.728214	0.00234646
ENSGALP00000057823			pep scaffold:Gallus_gallus-5.0:AADN04011851.1:749:7606:1 gene:ENSGALG00000031403.1 transcript:ENSGALT00000057127.1 gene_biotype:protein_coding transcript_biotype:protein_coding	25	11	12	801	472	48.6	9.88	0.860928	1.0375	0.647835	0.81692	0.840795	1.0713	1.05497	1.31221	1.18298	1.15536	0.727732	0.0197288
ENSGALP00000053546	citrate synthase	CS	pep chromosome:Gallus_gallus-5.0:33:745139:753416:-1 gene:ENSGALG00000030466.1 transcript:ENSGALT00000077648.1 gene_biotype:protein_coding transcript_biotype:protein_coding gene_symbol:CS description:citrate synthase [Source:HGNC Symbol;Acc:HGNC:2422]	23	12	12	32	543	60	9.11	0.976171	1.04699	0.703017	0.700633	0.856703	1.18199	1.0891	1.15119	1.28922	1.17788	0.727329	0.0181625
ENSGALP00000012869	dihydrolipoamide dehydrogenase	DLD	pep chromosome:Gallus_gallus-5.0:1:14867128:14880879:1 gene:ENSGALG00000007931.6 transcript:ENSGALT00000012884.3 gene_biotype:protein_coding transcript_biotype:protein_coding gene_symbol:DLD description:dihydrolipoamide dehydrogenase [Source:NCBI gene;Acc:417699]	26	12	12	40	508	53.9	7.99	0.980135	0.904021	0.842434	0.778415	0.876251	1.19398	1.14521	1.1295	1.35515	1.20596	0.726601	0.00269703
ENSGALP00000027665	acetyl-CoA acetyltransferase 1	ACAT1	pep chromosome:Gallus_gallus-5.0:1:180368164:180380540:-1 gene:ENSGALG00000017163.5 transcript:ENSGALT00000027718.5 gene_biotype:protein_coding transcript_biotype:protein_coding gene_symbol:ACAT1 description:acetyl-CoA acetyltransferase 1 [Source:NCBI gene;Acc:418968]	40	12	12	26	421	44.1	9.04	0.779919	1.05349	0.739166	0.811564	0.846035	1.07997	1.12487	1.15741	1.30203	1.16607	0.725544	0.00957897
ENSGALP00000041886	ubiquinol-cytochrome c reductase, Rieske iron-sulfur polypeptide 1	UQCRFS1	pep chromosome:Gallus_gallus-5.0:11:8237358:8240729:-1 gene:ENSGALG00000025819.3 transcript:ENSGALT00000044199.2 gene_biotype:protein_coding transcript_biotype:protein_coding gene_symbol:UQCRFS1 description:ubiquinol-cytochrome c reductase, Rieske iron-sulfur polypeptide 1 [Source:NCBI gene;Acc:415752]	21	6	6	12	272	29.4	8.43	0.781354	0.811012	0.65324	1.07486	0.830117	1.23174	1.0692	1.15652	1.12762	1.14627	0.724189	0.0156439
ENSGALP00000019039	superoxide dismutase 2	SOD2	pep chromosome:Gallus_gallus-5.0:3:45776320:45784185:1 gene:ENSGALG00000011661.4 transcript:ENSGALT00000019062.4 gene_biotype:protein_coding transcript_biotype:protein_coding gene_symbol:SOD2 description:superoxide dismutase 2 [Source:NCBI gene;Acc:374042]	27	5	5	16	224	24.8	8.41	1.00191	1.0365	0.789667	0.652304	0.870096	1.27574	0.97596	1.27271	1.29014	1.20364	0.722888	0.0304827
ENSGALP00000052759	kelch like family member 15	KLHL15	pep chromosome:Gallus_gallus-5.0:1:118242213:118307972:1 gene:ENSGALG00000016345.5 transcript:ENSGALT00000080089.1 gene_biotype:protein_coding transcript_biotype:protein_coding gene_symbol:KLHL15 description:kelch like family member 15 [Source:NCBI gene;Acc:418598]	4	1	1	1	451	51.1	6.3	0.957485	0.996223	0.690182	0.811056	0.863737	1.40476	1.07982	1.06977	1.23355	1.19698	0.721598	0.0196259
ENSGALP00000007187	mitofusin 2	MFN2	pep chromosome:Gallus_gallus-5.0:21:5503613:5512548:-1 gene:ENSGALG00000004523.6 transcript:ENSGALT00000007199.5 gene_biotype:protein_coding transcript_biotype:protein_coding gene_symbol:MFN2 description:mitofusin 2 [Source:HGNC Symbol;Acc:HGNC:16877]	3	2	2	2	755	86	6.62	0.995102	0.95645	0.750669	0.712678	0.853725	1.26189	0.917417	1.29214	1.27053	1.18549	0.720143	0.0274343
ENSGALP00000008868	ankyrin repeat and SOCS box containing 14	ASB14	pep chromosome:Gallus_gallus-5.0:12:8640635:8644705:-1 gene:ENSGALG00000005537.5 transcript:ENSGALT00000008882.5 gene_biotype:protein_coding transcript_biotype:protein_coding gene_symbol:ASB14 description:ankyrin repeat and SOCS box containing 14 [Source:HGNC Symbol;Acc:HGNC:19766]	2	1	1	1	346	39.1	7.96	0.935767	1.05837	0.841841	0.619267	0.86381	1.15849	1.07977	1.3388	1.23274	1.20245	0.718377	0.0201351
ENSGALP00000052141	protein kinase AMP-activated non-catalytic subunit beta 2	PRKAB2	pep chromosome:Gallus_gallus-5.0:8:4300214:4305817:-1 gene:ENSGALG00000001678.6 transcript:ENSGALT00000052667.1 gene_biotype:protein_coding transcript_biotype:protein_coding gene_symbol:PRKAB2 description:protein kinase AMP-activated non-catalytic subunit beta 2 [Source:NCBI gene;Acc:427017]	16	3	3	3	274	30.6	6.64	0.990778	0.987967	0.607084	0.693552	0.819845	1.15669	0.934202	1.16112	1.31949	1.14287	0.717354	0.0440318
ENSGALP00000007651	phosphorylase kinase regulatory subunit alpha 1	PHKA1	pep chromosome:Gallus_gallus-5.0:4:1877762:1893401:1 gene:ENSGALG00000004801.5 transcript:ENSGALT00000007663.5 gene_biotype:protein_coding transcript_biotype:protein_coding gene_symbol:PHKA1 description:phosphorylase kinase regulatory subunit alpha 1 [Source:HGNC Symbol;Acc:HGNC:8925]	44	47	48	182	1237	138.6	6.57	1.03862	1.05069	0.653605	0.62767	0.842648	1.11334	1.14016	1.17822	1.27173	1.17586	0.716623	0.0339268
ENSGALP00000003907	phosphorylase kinase catalytic subunit gamma 1	PHKG1	pep chromosome:Gallus_gallus-5.0:19:4883137:4888075:-1 gene:ENSGALG00000002485.5 transcript:ENSGALT00000003916.4 gene_biotype:protein_coding transcript_biotype:protein_coding gene_symbol:PHKG1 description:phosphorylase kinase catalytic subunit gamma 1 [Source:NCBI gene;Acc:417543]	48	15	15	46	388	45.4	6.35	1.0357	1.04868	0.620659	0.635276	0.835079	1.11538	1.12629	1.17069	1.26901	1.17034	0.713533	0.0360756
ENSGALP00000046648	phosphorylase kinase regulatory subunit beta	PHKB	pep chromosome:Gallus_gallus-5.0:11:7631433:7701267:-1 gene:ENSGALG00000004004.5 transcript:ENSGALT00000077458.1 gene_biotype:protein_coding transcript_biotype:protein_coding gene_symbol:PHKB description:phosphorylase kinase regulatory subunit beta [Source:NCBI gene;Acc:415741]	35	34	34	90	1097	124.6	7.27	1.04787	1.04461	0.638249	0.597387	0.832029	1.09331	1.14474	1.15587	1.27478	1.16718	0.712857	0.0416105
ENSGALP00000027827	malic enzyme 3	ME3	pep chromosome:Gallus_gallus-5.0:1:188917283:189035434:1 gene:ENSGALG00000017246.5 transcript:ENSGALT00000027880.5 gene_biotype:protein_coding transcript_biotype:protein_coding gene_symbol:ME3 description:malic enzyme 3 [Source:HGNC Symbol;Acc:HGNC:6985]	4	1	3	3	608	66.9	8.46	0.941567	0.994234	0.798401	0.817397	0.8879	1.25629	0.936846	1.39811	1.39347	1.24618	0.712498	0.0230859
ENSGALP00000009583	matrix metallopeptidase 11	MMP11	pep chromosome:Gallus_gallus-5.0:15:8033562:8042567:1 gene:ENSGALG00000005968.5 transcript:ENSGALT00000009597.5 gene_biotype:protein_coding transcript_biotype:protein_coding gene_symbol:MMP11 description:matrix metallopeptidase 11 [Source:HGNC Symbol;Acc:HGNC:7157]	1	1	1	1	481	54.9	6.48	0.963326	0.999875	0.75107	0.780216	0.873622	1.42358	1.20231	1.04837	1.23511	1.22734	0.711799	0.0120333
ENSGALP00000055200	keratin 7	KRT7	pep chromosome:Gallus_gallus-5.0:33:1354644:1364180:-1 gene:ENSGALG00000034868.2 transcript:ENSGALT00000070141.1 gene_biotype:protein_coding transcript_biotype:protein_coding gene_symbol:KRT7 description:keratin 7 [Source:NCBI gene;Acc:395772]	9	1	5	9	492	53.7	6.1	0.887063	0.87163	0.702376	0.771544	0.808153	1.15381	1.17003	1.01768	1.20914	1.13766	0.710362	0.00156275
ENSGALP00000060134	CDGSH iron sulfur domain 1	CISD1	pep chromosome:Gallus_gallus-5.0:6:5238391:5247312:1 gene:ENSGALG00000002705.6 transcript:ENSGALT00000084011.1 gene_biotype:protein_coding transcript_biotype:protein_coding gene_symbol:CISD1 description:CDGSH iron sulfur domain 1 [Source:NCBI gene;Acc:423642]	18	2	2	6	123	13.4	8.47	0.946016	1.01975	0.738437	0.74373	0.861983	1.28313	1.00214	1.32955	1.2465	1.21533	0.709259	0.0134933
ENSGALP00000017268	mediator of cell motility 1	MEMO1	pep chromosome:Gallus_gallus-5.0:3:33756721:33782296:1 gene:ENSGALG00000010624.5 transcript:ENSGALT00000017288.4 gene_biotype:protein_coding transcript_biotype:protein_coding gene_symbol:MEMO1 description:mediator of cell motility 1 [Source:NCBI gene;Acc:421483]	10	3	3	4	297	33.8	7.14	0.827392	0.845078	0.918182	0.874058	0.866177	1.18471	1.31134	1.05961	1.33192	1.2219	0.70888	0.00170228
ENSGALP00000015090	ATP synthase membrane subunit c locus 3	ATP5MC3	pep chromosome:Gallus_gallus-5.0:7:16713222:16716389:1 gene:ENSGALG00000009286.5 transcript:ENSGALT00000015106.4 gene_biotype:protein_coding transcript_biotype:protein_coding gene_symbol:ATP5MC3 description:ATP synthase membrane subunit c locus 3 [Source:NCBI gene;Acc:424142]	5	1	1	3	141	14.6	9.88	1.00483	0.981254	0.761664	0.667792	0.853885	1.32163	1.14398	1.12041	1.25151	1.20938	0.706051	0.00967967
ENSGALP00000002205	ATP synthase peripheral stalk-membrane subunit b	ATP5PB	pep chromosome:Gallus_gallus-5.0:26:3215748:3219185:1 gene:ENSGALG00000001452.5 transcript:ENSGALT00000002207.5 gene_biotype:protein_coding transcript_biotype:protein_coding gene_symbol:ATP5PB description:ATP synthase peripheral stalk-membrane subunit b [Source:HGNC Symbol;Acc:HGNC:840]	29	10	10	21	255	28.6	9.19	1.00669	0.997196	0.780865	0.704289	0.872259	1.32592	1.18768	1.14852	1.28479	1.23673	0.705295	0.00573438
ENSGALP00000027611	mitochondrial calcium uptake 2	MICU2	pep chromosome:Gallus_gallus-5.0:1:178436419:178570966:1 gene:ENSGALG00000017125.6 transcript:ENSGALT00000027664.6 gene_biotype:protein_coding transcript_biotype:protein_coding gene_symbol:MICU2 description:mitochondrial calcium uptake 2 [Source:HGNC Symbol;Acc:HGNC:31830]	3	1	1	1	445	50.8	7.9	0.854817	1.0343	0.542452	0.830382	0.815487	1.11215	1.05156	1.18277	1.27966	1.15653	0.705114	0.0233968
ENSGALP00000012780	succinate dehydrogenase complex subunit D	SDHD	pep chromosome:Gallus_gallus-5.0:24:6145627:6148525:-1 gene:ENSGALG00000007878.4 transcript:ENSGALT00000012795.4 gene_biotype:protein_coding transcript_biotype:protein_coding gene_symbol:SDHD description:succinate dehydrogenase complex subunit D [Source:NCBI gene;Acc:419793]	11	2	2	3	157	16.4	9.41	0.862339	0.949094	0.838605	0.761473	0.852878	1.17586	1.11107	1.23395	1.32258	1.21086	0.704355	0.000928541
ENSGALP00000015068	uncharacterized LOC100857197		pep chromosome:Gallus_gallus-5.0:4:20507065:20554534:1 gene:ENSGALG00000009272.5 transcript:ENSGALT00000015084.5 gene_biotype:protein_coding transcript_biotype:protein_coding description:uncharacterized LOC100857197 [Source:NCBI gene;Acc:100857197]	5	3	3	3	568	61.4	5.91	1.00567	0.921342	0.79366	0.737888	0.86464	1.30665	1.29469	1.07665	1.24279	1.2302	0.702847	0.00395126
ENSGALP00000026603	phosphorylase kinase regulatory subunit alpha 2	PHKA2	pep chromosome:Gallus_gallus-5.0:1:120418832:120455800:1 gene:ENSGALG00000016518.5 transcript:ENSGALT00000026654.5 gene_biotype:protein_coding transcript_biotype:protein_coding gene_symbol:PHKA2 description:phosphorylase kinase regulatory subunit alpha 2 [Source:HGNC Symbol;Acc:HGNC:8926]	1	2	3	7	1221	137	6.34	1.04094	0.972268	0.739222	0.589892	0.835579	1.09712	1.20057	1.1674	1.31316	1.19456	0.699487	0.0195582
ENSGALP00000037404	carnitine palmitoyltransferase 2	CPT2	pep chromosome:Gallus_gallus-5.0:8:24711436:24718455:1 gene:ENSGALG00000010681.6 transcript:ENSGALT00000038198.3 gene_biotype:protein_coding transcript_biotype:protein_coding gene_symbol:CPT2 description:carnitine palmitoyltransferase 2 [Source:NCBI gene;Acc:424649]	8	4	4	4	652	73.9	8.37	0.9518	0.916584	0.735213	0.796627	0.850056	1.35599	1.07871	1.12166	1.31026	1.21665	0.698684	0.00506905
ENSGALP00000058284	sulfite oxidase	SUOX	pep chromosome:Gallus_gallus-5.0:33:627630:629030:1 gene:ENSGALG00000035993.1 transcript:ENSGALT00000078009.1 gene_biotype:protein_coding transcript_biotype:protein_coding gene_symbol:SUOX description:sulfite oxidase [Source:HGNC Symbol;Acc:HGNC:11460]	6	2	2	4	466	51	6.25	1.01849	1.07831	0.709544	0.672561	0.869726	1.22274	1.09034	1.4323	1.2395	1.24622	0.69789	0.0241787
ENSGALP00000017495	scinderin	SCIN	pep chromosome:Gallus_gallus-5.0:2:26793309:26842874:1 gene:ENSGALG00000010770.6 transcript:ENSGALT00000017516.5 gene_biotype:protein_coding transcript_biotype:protein_coding gene_symbol:SCIN description:scinderin [Source:NCBI gene;Acc:420588]	1	1	1	1	730	81.8	5.78	0.938493	0.946998	0.865472	0.779678	0.88266	1.30767	1.20256	1.22382	1.3307	1.26619	0.697101	0.000253975
ENSGALP00000058573	carnitine O-acetyltransferase	CRAT	pep chromosome:Gallus_gallus-5.0:17:5959719:5970746:-1 gene:ENSGALG00000037443.1 transcript:ENSGALT00000071423.1 gene_biotype:protein_coding transcript_biotype:protein_coding gene_symbol:CRAT description:carnitine O-acetyltransferase [Source:HGNC Symbol;Acc:HGNC:2342]	18	13	13	24	665	75.3	8.57	0.916976	0.927957	0.804199	0.764179	0.853328	1.3503	1.17268	1.22336	1.15898	1.22633	0.695837	0.000779328
ENSGALP00000057031	keratin 4	KRT4	pep chromosome:Gallus_gallus-5.0:33:1274621:1278970:1 gene:ENSGALG00000031831.2 transcript:ENSGALT00000079801.2 gene_biotype:protein_coding transcript_biotype:protein_coding gene_symbol:KRT4 description:keratin 4 [Source:HGNC Symbol;Acc:HGNC:6441]	4	1	2	2	442	50.4	5.6	0.920135	0.907389	0.76315	0.656825	0.811875	1.07709	1.35295	0.992442	1.24566	1.16704	0.695672	0.0134981
ENSGALP00000044854	aconitase 2	ACO2	pep chromosome:Gallus_gallus-5.0:1:49643025:49658313:-1 gene:ENSGALG00000011950.6 transcript:ENSGALT00000069687.1 gene_biotype:protein_coding transcript_biotype:protein_coding gene_symbol:ACO2 description:aconitase 2 [Source:NCBI gene;Acc:374009]	45	28	28	78	791	86.6	7.31	1.03806	0.882029	0.709971	0.770955	0.850253	1.29801	1.07228	1.26972	1.25585	1.22397	0.694671	0.00552514
ENSGALP00000051444	regulator of microtubule dynamics 1	RMDN1	pep chromosome:Gallus_gallus-5.0:2:123662339:123674941:-1 gene:ENSGALG00000031248.2 transcript:ENSGALT00000060565.1 gene_biotype:protein_coding transcript_biotype:protein_coding gene_symbol:RMDN1 description:regulator of microtubule dynamics 1 [Source:NCBI gene;Acc:420213]	9	2	2	2	306	34.4	7.83	0.856595	1.05742	0.68687	0.751775	0.838164	1.18577	0.930147	1.38837	1.32431	1.20715	0.694333	0.0295541
ENSGALP00000001507	coiled-coil domain containing 43	CCDC43	pep chromosome:Gallus_gallus-5.0:27:1391412:1399208:-1 gene:ENSGALG00000001022.4 transcript:ENSGALT00000001509.4 gene_biotype:protein_coding transcript_biotype:protein_coding gene_symbol:CCDC43 description:coiled-coil domain containing 43 [Source:NCBI gene;Acc:419971]	8	1	1	1	217	24.6	5.11	0.87725	0.887246	0.657966	0.783554	0.801504	1.1703	1.08957	1.12773	1.23281	1.1551	0.693882	0.0012008
ENSGALP00000056462	chloride intracellular channel 5	CLIC5	pep chromosome:Gallus_gallus-5.0:3:110100695:110163451:-1 gene:ENSGALG00000016707.5 transcript:ENSGALT00000074335.1 gene_biotype:protein_coding transcript_biotype:protein_coding gene_symbol:CLIC5 description:chloride intracellular channel 5 [Source:HGNC Symbol;Acc:HGNC:13517]	6	2	2	2	389	43.8	5.01	0.897953	0.91047	0.703937	0.732901	0.811315	1.12703	1.19185	1.20805	1.15424	1.17029	0.693257	0.000749363
ENSGALP00000012815	dihydrolipoamide S-acetyltransferase	DLAT	pep chromosome:Gallus_gallus-5.0:24:6158727:6165163:-1 gene:ENSGALG00000007904.4 transcript:ENSGALT00000012830.4 gene_biotype:protein_coding transcript_biotype:protein_coding gene_symbol:DLAT description:dihydrolipoamide S-acetyltransferase [Source:HGNC Symbol;Acc:HGNC:2896]	37	17	17	33	632	66.5	7.84	0.970658	0.934743	0.750923	0.740456	0.849195	1.27087	1.09847	1.2737	1.26131	1.22609	0.692605	0.00220601
ENSGALP00000062590	ATP synthase peripheral stalk subunit d	ATP5PD	pep chromosome:Gallus_gallus-5.0:18:10720628:10723334:-1 gene:ENSGALG00000007926.6 transcript:ENSGALT00000084498.1 gene_biotype:protein_coding transcript_biotype:protein_coding gene_symbol:ATP5PD description:ATP synthase peripheral stalk subunit d [Source:HGNC Symbol;Acc:HGNC:845]	63	9	9	26	161	18.3	8.78	1.01751	0.953083	0.706714	0.731619	0.852233	1.3516	1.10576	1.257	1.20957	1.23098	0.69232	0.00667176
ENSGALP00000013213	coatomer protein complex subunit gamma 2	COPG2	pep chromosome:Gallus_gallus-5.0:1:984497:1001467:-1 gene:ENSGALG00000008144.5 transcript:ENSGALT00000013228.5 gene_biotype:protein_coding transcript_biotype:protein_coding gene_symbol:COPG2 description:coatomer protein complex subunit gamma 2 [Source:HGNC Symbol;Acc:HGNC:2237]	1	1	1	9	870	97.3	5.88	0.92552	1.02887	0.592497	0.676459	0.805837	1.08995	1.05134	1.31885	1.20615	1.16657	0.690774	0.0231343
ENSGALP00000010475	coiled-coil-helix-coiled-coil-helix domain containing 3	CHCHD3	pep chromosome:Gallus_gallus-5.0:1:2002536:2187483:1 gene:ENSGALG00000006489.6 transcript:ENSGALT00000010489.5 gene_biotype:protein_coding transcript_biotype:protein_coding gene_symbol:CHCHD3 description:coiled-coil-helix-coiled-coil-helix domain containing 3 [Source:HGNC Symbol;Acc:HGNC:21906]	26	8	8	10	242	28.1	8.94	0.953686	0.954472	0.774838	0.746754	0.857438	1.38088	1.11336	1.15425	1.33199	1.24512	0.68864	0.00413512
ENSGALP00000044510	up-regulated during skeletal muscle growth 5 homolog (mouse)	USMG5	pep chromosome:Gallus_gallus-5.0:6:23607715:23611523:-1 gene:ENSGALG00000034645.1 transcript:ENSGALT00000051809.1 gene_biotype:protein_coding transcript_biotype:protein_coding gene_symbol:USMG5 description:up-regulated during skeletal muscle growth 5 homolog (mouse) [Source:NCBI gene;Acc:423873]	39	2	2	4	59	6.7	10.08	0.953057	1.04732	0.752221	0.682688	0.858823	1.26904	1.11688	1.27053	1.33809	1.24864	0.687808	0.00699002
ENSGALP00000050857	pyruvate carboxylase	PC	pep scaffold:Gallus_gallus-5.0:AADN04008201.1:550:9531:-1 gene:ENSGALG00000041807.1 transcript:ENSGALT00000065858.1 gene_biotype:protein_coding transcript_biotype:protein_coding gene_symbol:PC description:pyruvate carboxylase [Source:NCBI gene;Acc:374263]	11	3	3	3	325	35.2	5.38	0.943479	0.954561	0.765469	0.623491	0.82175	1.29092	0.996078	1.28066	1.24887	1.20413	0.682442	0.0110459
ENSGALP00000028857	oxoglutarate dehydrogenase	OGDH	pep chromosome:Gallus_gallus-5.0:22:4622986:4643736:1 gene:ENSGALG00000014155.5 transcript:ENSGALT00000029510.4 gene_biotype:protein_coding transcript_biotype:protein_coding gene_symbol:OGDH description:oxoglutarate dehydrogenase [Source:NCBI gene;Acc:426429]	25	23	23	46	1016	115.1	7.02	0.994281	0.980847	0.702299	0.695056	0.843121	1.187	1.08667	1.34698	1.32565	1.23657	0.68182	0.00896409
ENSGALP00000055720	solute carrier family 25 member 3	SLC25A3	pep chromosome:Gallus_gallus-5.0:1:46695844:46704277:1 gene:ENSGALG00000011514.7 transcript:ENSGALT00000057696.1 gene_biotype:protein_coding transcript_biotype:protein_coding gene_symbol:SLC25A3 description:solute carrier family 25 member 3 [Source:NCBI gene;Acc:417924]	23	8	8	30	358	39.9	9.26	0.926022	0.921656	0.843691	0.703817	0.848796	1.27487	1.24612	1.13674	1.32754	1.24632	0.681044	0.000920058
ENSGALP00000046289	NADH:ubiquinone oxidoreductase subunit S4	NDUFS4	pep chromosome:Gallus_gallus-5.0:Z:16103986:16149387:1 gene:ENSGALG00000028026.3 transcript:ENSGALT00000050348.2 gene_biotype:protein_coding transcript_biotype:protein_coding gene_symbol:NDUFS4 description:NADH:ubiquinone oxidoreductase subunit S4 [Source:HGNC Symbol;Acc:HGNC:7711]	12	2	2	6	186	21.3	9.29	0.933814	0.968413	0.737422	0.658969	0.824654	1.22769	1.2495	1.09052	1.2873	1.21376	0.679424	0.00410316
ENSGALP00000048855	ATP synthase, H+ transporting, mitochondrial F1 complex, O subunit		pep chromosome:Gallus_gallus-5.0:1:105581785:105585111:-1 gene:ENSGALG00000041812.2 transcript:ENSGALT00000073955.1 gene_biotype:protein_coding transcript_biotype:protein_coding description:ATP synthase, H+ transporting, mitochondrial F1 complex, O subunit [Source:NCBI gene;Acc:418508]	60	10	10	24	210	22.8	9.85	0.943292	0.958035	0.733965	0.727892	0.840796	1.37075	1.12413	1.17453	1.30522	1.24366	0.676068	0.00325807
ENSGALP00000054446	solute carrier family 25 member 11	SLC25A11	pep scaffold:Gallus_gallus-5.0:AADN04001862.1:403:4420:1 gene:ENSGALG00000029383.2 transcript:ENSGALT00000059473.1 gene_biotype:protein_coding transcript_biotype:protein_coding gene_symbol:SLC25A11 description:solute carrier family 25 member 11 [Source:HGNC Symbol;Acc:HGNC:10981]	43	8	8	11	231	25.3	9.83	0.964697	0.987723	0.773896	0.67879	0.851277	1.42208	1.23885	1.17384	1.21678	1.26289	0.674072	0.00438247
ENSGALP00000006097	keratin 12	KRT12	pep chromosome:Gallus_gallus-5.0:27:4933245:4937613:-1 gene:ENSGALG00000019715.4 transcript:ENSGALT00000006107.5 gene_biotype:protein_coding transcript_biotype:protein_coding gene_symbol:KRT12 description:keratin 12 [Source:HGNC Symbol;Acc:HGNC:6414]	5	1	3	4	509	53.7	5.01	0.920226	0.811957	0.817751	0.712255	0.815547	1.14278	1.31315	1.15581	1.23005	1.21045	0.673756	0.000484524
ENSGALP00000060413	malate dehydrogenase 2	MDH2	pep chromosome:Gallus_gallus-5.0:19:4260413:4264537:-1 gene:ENSGALG00000001949.5 transcript:ENSGALT00000083506.1 gene_biotype:protein_coding transcript_biotype:protein_coding gene_symbol:MDH2 description:malate dehydrogenase 2 [Source:HGNC Symbol;Acc:HGNC:6971]	84	1	15	59	203	21.8	8.24	0.982113	1.01994	0.534417	0.73336	0.817457	1.26212	1.1522	1.25501	1.20862	1.21949	0.670327	0.0136444
ENSGALP00000011357	connector enhancer of kinase suppressor of Ras 2-like		pep chromosome:Gallus_gallus-5.0:4:8780389:8946013:-1 gene:ENSGALG00000007028.5 transcript:ENSGALT00000011371.5 gene_biotype:protein_coding transcript_biotype:protein_coding description:connector enhancer of kinase suppressor of Ras 2-like [Source:NCBI gene;Acc:101749809]	1	1	1	3	1121	126.7	7.99	0.909873	1.03413	0.548569	0.693454	0.796507	1.18765	1.10014	1.32094	1.15101	1.18993	0.669371	0.0159348
ENSGALP00000057010			pep scaffold:Gallus_gallus-5.0:AADN04002010.1:19361:21445:1 gene:ENSGALG00000035144.1 transcript:ENSGALT00000061110.1 gene_biotype:protein_coding transcript_biotype:protein_coding	23	2	2	10	77	8.8	10.07	1.02087	1.00997	0.704878	0.634592	0.842577	1.35735	1.20553	1.24898	1.22513	1.25925	0.669111	0.0078313
ENSGALP00000002757	uncharacterized oxidoreductase-like		pep chromosome:Gallus_gallus-5.0:11:1133513:1136396:1 gene:ENSGALG00000001791.6 transcript:ENSGALT00000002760.5 gene_biotype:protein_coding transcript_biotype:protein_coding description:uncharacterized oxidoreductase-like [Source:NCBI gene;Acc:415664]	3	1	1	1	256	27.4	8.95	1.02183	0.69979	0.618411	0.735059	0.768772	1.2666	1.0324	1.13414	1.17622	1.15234	0.667139	0.00874387
ENSGALP00000054659	solute carrier family 25 member 12	SLC25A12	pep chromosome:Gallus_gallus-5.0:7:17998745:18044357:1 gene:ENSGALG00000009545.6 transcript:ENSGALT00000053303.2 gene_biotype:protein_coding transcript_biotype:protein_coding gene_symbol:SLC25A12 description:solute carrier family 25 member 12 [Source:HGNC Symbol;Acc:HGNC:10982]	43	25	25	69	675	74.4	8.44	1.00857	1.01485	0.66088	0.657721	0.835506	1.32481	1.23354	1.24032	1.23203	1.25768	0.664326	0.00671157
ENSGALP00000011241	3-hydroxybutyrate dehydrogenase, type 1 A	BDH1A	pep chromosome:Gallus_gallus-5.0:9:12665620:12679204:-1 gene:ENSGALG00000006947.6 transcript:ENSGALT00000011255.6 gene_biotype:protein_coding transcript_biotype:protein_coding gene_symbol:BDH1A description:3-hydroxybutyrate dehydrogenase, type 1 A [Source:NCBI gene;Acc:424891]	11	3	3	3	343	38.4	8.09	0.778982	0.935432	0.49277	0.581092	0.697069	0.907503	0.883997	1.08285	1.32462	1.04974	0.664038	0.0479376
ENSGALP00000054293	Gallus gallus ATP synthase, H+ transporting, mitochondrial F1 complex, alpha subunit 1, cardiac muscle (ATP5A1Z), mRNA.	ATP5A1Z	pep chromosome:Gallus_gallus-5.0:Z:2151465:2159380:1 gene:ENSGALG00000037880.2 transcript:ENSGALT00000052913.1 gene_biotype:protein_coding transcript_biotype:protein_coding gene_symbol:ATP5A1Z description:Gallus gallus ATP synthase, H+ transporting, mitochondrial F1 complex, alpha subunit 1, cardiac muscle (ATP5A1Z), mRNA. [Source:RefSeq mRNA;Acc:NM_204286]	54	25	25	133	553	59.9	9.13	0.952418	0.978415	0.761184	0.698518	0.847634	1.35277	1.17738	1.23208	1.34477	1.27675	0.6639	0.00191351
ENSGALP00000053872	methylcrotonoyl-CoA carboxylase 2		pep scaffold:Gallus_gallus-5.0:KQ759510.1:69871:105675:1 gene:ENSGALG00000036622.1 transcript:ENSGALT00000047002.1 gene_biotype:protein_coding transcript_biotype:protein_coding description:methylcrotonoyl-CoA carboxylase 2 [Source:NCBI gene;Acc:427395]	2	1	1	1	560	60.6	7.83	0.91042	1.04645	0.548146	0.643701	0.787178	1.12781	1.11522	1.28366	1.22891	1.1889	0.662108	0.0167974
ENSGALP00000001795	coenzyme Q9	COQ9	pep chromosome:Gallus_gallus-5.0:11:614088:620331:-1 gene:ENSGALG00000001184.5 transcript:ENSGALT00000001797.5 gene_biotype:protein_coding transcript_biotype:protein_coding gene_symbol:COQ9 description:coenzyme Q9 [Source:NCBI gene;Acc:415636]	9	3	3	9	316	35.1	5.3	1.02389	0.900064	0.623424	0.666525	0.803476	1.10753	1.06517	1.34733	1.33428	1.21358	0.662074	0.0145369
ENSGALP00000046535	ATP synthase membrane subunit f	ATP5MF	pep chromosome:Gallus_gallus-5.0:14:4414437:4415525:-1 gene:ENSGALG00000033001.1 transcript:ENSGALT00000048925.1 gene_biotype:protein_coding transcript_biotype:protein_coding gene_symbol:ATP5MF description:ATP synthase membrane subunit f [Source:NCBI gene;Acc:416495]	26	2	2	4	89	10.3	10.17	0.900731	0.913345	0.828133	0.684005	0.831554	1.3614	1.1762	1.14154	1.35087	1.2575	0.661273	0.00156127
ENSGALP00000056622	pyruvate dehydrogenase complex component X	PDHX	pep chromosome:Gallus_gallus-5.0:5:18864399:18900171:1 gene:ENSGALG00000033753.2 transcript:ENSGALT00000072338.2 gene_biotype:protein_coding transcript_biotype:protein_coding gene_symbol:PDHX description:pyruvate dehydrogenase complex component X [Source:NCBI gene;Acc:423154]	14	7	7	7	502	53.2	6.47	1.01045	0.904644	0.776127	0.66575	0.839243	1.28776	1.16416	1.29707	1.32807	1.26927	0.661203	0.00209161
ENSGALP00000007511	acyl-CoA dehydrogenase family member 10-like		pep chromosome:Gallus_gallus-5.0:15:6264123:6272573:1 gene:ENSGALG00000004725.6 transcript:ENSGALT00000007523.5 gene_biotype:protein_coding transcript_biotype:protein_coding description:acyl-CoA dehydrogenase family member 10-like [Source:NCBI gene;Acc:107057078]	51	20	21	50	519	56.8	7.8	0.990066	0.945723	0.72386	0.758314	0.854491	1.30595	1.25771	1.28937	1.32109	1.29353	0.660588	0.00064628
ENSGALP00000056694	NADH dehydrogenase subunit 1	ND1	pep chromosome:Gallus_gallus-5.0:MT:4050:5024:1 gene:ENSGALG00000042750.1 transcript:ENSGALT00000080481.1 gene_biotype:protein_coding transcript_biotype:protein_coding gene_symbol:ND1 description:NADH dehydrogenase subunit 1 [Source:NCBI gene;Acc:807636]	6	1	1	1	324	36.1	7.33	0.894442	0.989991	0.518693	0.835847	0.809744	1.34239	0.979206	1.31271	1.27029	1.22615	0.660396	0.019681
ENSGALP00000029700	chromosome 1 open reading frame, human C21orf33	C1H21ORF33	pep chromosome:Gallus_gallus-5.0:1:110334367:110341333:1 gene:ENSGALG00000019171.4 transcript:ENSGALT00000030337.4 gene_biotype:protein_coding transcript_biotype:protein_coding gene_symbol:C1H21ORF33 description:chromosome 1 open reading frame, human C21orf33 [Source:NCBI gene;Acc:418552]	39	7	8	13	312	32.6	8.46	1.02561	0.953521	0.620122	0.702675	0.825483	1.51272	1.10713	1.11334	1.27597	1.25229	0.659177	0.0202034
ENSGALP00000060066	fumarate hydratase	FH	pep chromosome:Gallus_gallus-5.0:2:85926121:85940366:-1 gene:ENSGALG00000013165.5 transcript:ENSGALT00000083501.1 gene_biotype:protein_coding transcript_biotype:protein_coding gene_symbol:FH description:fumarate hydratase [Source:NCBI gene;Acc:420969]	43	18	18	35	467	50.1	8.32	0.940848	0.951926	0.717466	0.690803	0.825261	1.3148	1.13547	1.2193	1.33909	1.25217	0.659067	0.00230133
ENSGALP00000051895	pyruvate dehyrogenase phosphatase catalytic subunit 1	PDP1	pep chromosome:Gallus_gallus-5.0:2:126466451:126473578:1 gene:ENSGALG00000034876.1 transcript:ENSGALT00000054522.1 gene_biotype:protein_coding transcript_biotype:protein_coding gene_symbol:PDP1 description:pyruvate dehyrogenase phosphatase catalytic subunit 1 [Source:NCBI gene;Acc:428372]	5	2	2	2	560	63.3	6.93	0.940163	1.0307	0.769299	0.66226	0.850605	1.34211	1.0731	1.36566	1.40947	1.29759	0.655528	0.00736118
ENSGALP00000051756	isocitrate dehydrogenase 3 (NAD(+)) beta	IDH3B	pep scaffold:Gallus_gallus-5.0:AADN04000623.1:81577:88731:-1 gene:ENSGALG00000033888.1 transcript:ENSGALT00000052568.1 gene_biotype:protein_coding transcript_biotype:protein_coding gene_symbol:IDH3B description:isocitrate dehydrogenase 3 (NAD(+)) beta [Source:NCBI gene;Acc:426573]	18	8	8	15	385	42.3	8.59	0.952684	1.02305	0.65165	0.685389	0.828193	1.30326	1.16219	1.34496	1.33161	1.2855	0.644256	0.00428684
ENSGALP00000050745	enoyl-CoA hydratase 1	ECH1	pep scaffold:Gallus_gallus-5.0:KQ759482.1:18170:21104:-1 gene:ENSGALG00000030164.1 transcript:ENSGALT00000082532.1 gene_biotype:protein_coding transcript_biotype:protein_coding gene_symbol:ECH1 description:enoyl-CoA hydratase 1 [Source:HGNC Symbol;Acc:HGNC:3149]	5	2	2	2	308	33.6	8.1	0.993864	0.803036	0.709332	0.781895	0.822032	1.20362	1.25895	1.19832	1.44928	1.27754	0.643448	0.00168358
ENSGALP00000021475	succinate dehydrogenase complex flavoprotein subunit A	SDHA	pep chromosome:Gallus_gallus-5.0:2:85941188:85957098:-1 gene:ENSGALG00000013167.6 transcript:ENSGALT00000021508.6 gene_biotype:protein_coding transcript_biotype:protein_coding gene_symbol:SDHA description:succinate dehydrogenase complex flavoprotein subunit A [Source:NCBI gene;Acc:395758]	28	12	12	27	665	72.9	7.18	0.905718	0.952243	0.664223	0.734884	0.814267	1.32175	1.13822	1.23389	1.41207	1.27648	0.637899	0.00216601
ENSGALP00000047323	ovostatin	OVST	pep chromosome:Gallus_gallus-5.0:1:76345584:76380642:-1 gene:ENSGALG00000011930.6 transcript:ENSGALT00000066604.1 gene_biotype:protein_coding transcript_biotype:protein_coding gene_symbol:OVST description:ovostatin [Source:NCBI gene;Acc:396151]	1	1	1	1	1473	166.3	6.16	0.933886	1.20611	0.411039	0.613328	0.791091	1.27126	1.31707	1.23189	1.15277	1.24325	0.636309	0.0446662
ENSGALP00000043256	aldolase, fructose-bisphosphate C	ALDOC	pep chromosome:Gallus_gallus-5.0:19:5736768:5740448:-1 gene:ENSGALG00000026077.2 transcript:ENSGALT00000045371.2 gene_biotype:protein_coding transcript_biotype:protein_coding gene_symbol:ALDOC description:aldolase, fructose-bisphosphate C [Source:NCBI gene;Acc:395492]	33	12	12	401	364	39.3	6.64	0.892498	0.967899	0.607156	0.567203	0.758689	1.1479	1.2424	1.19398	1.20446	1.19719	0.633727	0.00519403
ENSGALP00000056479	ATP synthase F1 subunit beta	ATP5F1B	pep chromosome:Gallus_gallus-5.0:33:1630552:1633524:1 gene:ENSGALG00000038801.2 transcript:ENSGALT00000078184.1 gene_biotype:protein_coding transcript_biotype:protein_coding gene_symbol:ATP5F1B description:ATP synthase F1 subunit beta [Source:NCBI gene;Acc:426673]	66	21	21	86	533	56.6	5.66	0.937966	0.960331	0.736807	0.68804	0.830786	1.45442	1.20199	1.20873	1.38523	1.31259	0.632935	0.00215893
ENSGALP00000064825	ubiquinol-cytochrome c reductase core protein 2	UQCRC2	pep chromosome:Gallus_gallus-5.0:14:15001576:15012996:1 gene:ENSGALG00000002490.6 transcript:ENSGALT00000087780.1 gene_biotype:protein_coding transcript_biotype:protein_coding gene_symbol:UQCRC2 description:ubiquinol-cytochrome c reductase core protein 2 [Source:HGNC Symbol;Acc:HGNC:12586]	63	19	19	43	457	48.5	8.94	0.932451	0.989788	0.68532	0.688375	0.823983	1.33318	1.18393	1.27377	1.42329	1.30354	0.632111	0.00228387
ENSGALP00000015246	peroxiredoxin 3	PRDX3	pep chromosome:Gallus_gallus-5.0:6:30049291:30054465:-1 gene:ENSGALG00000009369.6 transcript:ENSGALT00000015262.5 gene_biotype:protein_coding transcript_biotype:protein_coding gene_symbol:PRDX3 description:peroxiredoxin 3 [Source:HGNC Symbol;Acc:HGNC:9354]	66	10	10	27	222	24.3	6.87	0.914421	1.07044	0.593938	0.645644	0.806111	1.51065	1.06995	1.18693	1.35493	1.28062	0.629471	0.0186156
ENSGALP00000051040	NADH:ubiquinone oxidoreductase core subunit S8	NDUFS8	pep chromosome:Gallus_gallus-5.0:5:271948:273602:-1 gene:ENSGALG00000040173.1 transcript:ENSGALT00000054209.1 gene_biotype:protein_coding transcript_biotype:protein_coding gene_symbol:NDUFS8 description:NADH:ubiquinone oxidoreductase core subunit S8 [Source:HGNC Symbol;Acc:HGNC:7715]	25	4	4	6	209	23.8	6.07	0.899857	1.01488	0.55415	0.695948	0.79121	1.38353	1.33323	1.03039	1.29419	1.26034	0.627777	0.0111074
ENSGALP00000043487	NADH dehydrogenase subunit 3	ND3	pep chromosome:Gallus_gallus-5.0:MT:10776:11126:1 gene:ENSGALG00000030436.1 transcript:ENSGALT00000049217.1 gene_biotype:protein_coding transcript_biotype:protein_coding gene_symbol:ND3 description:NADH dehydrogenase subunit 3 [Source:NCBI gene;Acc:807638]	13	1	1	2	116	13.1	4.34	0.965867	0.910419	0.65699	0.676792	0.802517	1.38043	1.26319	1.16647	1.30827	1.27959	0.627169	0.0019334
ENSGALP00000032822	NADH:ubiquinone oxidoreductase subunit B8	NDUFB8	pep chromosome:Gallus_gallus-5.0:6:17416509:17419147:1 gene:ENSGALG00000005704.6 transcript:ENSGALT00000033463.2 gene_biotype:protein_coding transcript_biotype:protein_coding gene_symbol:NDUFB8 description:NADH:ubiquinone oxidoreductase subunit B8 [Source:NCBI gene;Acc:423763]	32	4	4	6	158	18.7	6.39	0.967385	0.938247	0.68665	0.669034	0.815329	1.39199	1.30045	1.17066	1.33944	1.30064	0.62687	0.00193863
ENSGALP00000017934	cytochrome c, somatic	CYCS	pep chromosome:Gallus_gallus-5.0:2:31819123:31821634:-1 gene:ENSGALG00000011020.6 transcript:ENSGALT00000017955.4 gene_biotype:protein_coding transcript_biotype:protein_coding gene_symbol:CYCS description:cytochrome c, somatic [Source:NCBI gene;Acc:420624]	56	6	6	17	105	11.7	9.5	1.0087	0.934135	0.691955	0.641328	0.819031	1.31917	1.20344	1.32703	1.39429	1.31098	0.624746	0.00243206
ENSGALP00000023244	family with sequence similarity 162 member A	FAM162A	pep chromosome:Gallus_gallus-5.0:1:76796937:76805651:1 gene:ENSGALG00000007378.5 transcript:ENSGALT00000023289.5 gene_biotype:protein_coding transcript_biotype:protein_coding gene_symbol:FAM162A description:family with sequence similarity 162 member A [Source:HGNC Symbol;Acc:HGNC:17865]	23	3	3	4	151	17.1	10.24	0.921865	1.0576	0.594014	0.681289	0.813693	1.41918	1.11382	1.28893	1.40511	1.30676	0.622679	0.00846129
ENSGALP00000039447	heat shock protein family B (small) member 1	HSPB1	pep chromosome:Gallus_gallus-5.0:19:4228616:4230508:-1 gene:ENSGALG00000001926.5 transcript:ENSGALT00000040248.3 gene_biotype:protein_coding transcript_biotype:protein_coding gene_symbol:HSPB1 description:heat shock protein family B (small) member 1 [Source:NCBI gene;Acc:396227]	64	13	13	54	194	21.8	6.7	0.836252	0.954692	0.702514	0.687346	0.795201	1.75807	0.952643	1.13196	1.32614	1.2922	0.615385	0.0355613
ENSGALP00000027401	succinate-CoA ligase ADP-forming beta subunit	SUCLA2	pep chromosome:Gallus_gallus-5.0:1:168640005:168660301:-1 gene:ENSGALG00000016993.6 transcript:ENSGALT00000027453.3 gene_biotype:protein_coding transcript_biotype:protein_coding gene_symbol:SUCLA2 description:succinate-CoA ligase ADP-forming beta subunit [Source:NCBI gene;Acc:418857]	35	14	15	34	463	50	7.28	0.911962	0.964587	0.638763	0.68027	0.798895	1.32204	1.16429	1.41452	1.31056	1.30285	0.613189	0.00198513
ENSGALP00000047719	NADH:ubiquinone oxidoreductase core subunit V1	NDUFV1	pep chromosome:Gallus_gallus-5.0:5:377263:380025:-1 gene:ENSGALG00000042809.1 transcript:ENSGALT00000055606.1 gene_biotype:protein_coding transcript_biotype:protein_coding gene_symbol:NDUFV1 description:NADH:ubiquinone oxidoreductase core subunit V1 [Source:NCBI gene;Acc:430210]	40	13	13	22	459	50.1	8.31	0.915028	0.918449	0.733094	0.704354	0.817731	1.4607	1.21546	1.27996	1.39016	1.33657	0.611815	0.000616411
ENSGALP00000049508	pyruvate kinase M1/2	PKM	pep chromosome:Gallus_gallus-5.0:10:1506858:1520285:-1 gene:ENSGALG00000001992.6 transcript:ENSGALT00000062553.1 gene_biotype:protein_coding transcript_biotype:protein_coding gene_symbol:PKM description:pyruvate kinase M1/2 [Source:NCBI gene;Acc:396456]	77	5	36	1341	523	57.3	8.27	0.883992	0.988663	0.569489	0.528414	0.742639	1.24374	1.18075	1.04071	1.4038	1.21725	0.610096	0.0132904
ENSGALP00000043755			pep chromosome:Gallus_gallus-5.0:33:1303956:1308932:1 gene:ENSGALG00000043689.1 transcript:ENSGALT00000047324.1 gene_biotype:protein_coding transcript_biotype:protein_coding	6	1	5	14	709	70	7.2	0.810891	0.786373	0.666243	0.671927	0.733858	1.08455	1.32209	1.08684	1.3661	1.21489	0.604052	0.00123655
ENSGALP00000048824	Gallus gallus ubiquinol-cytochrome c reductase binding protein (UQCRB), mRNA.	UQCRB	pep chromosome:Gallus_gallus-5.0:2:127374776:127380155:-1 gene:ENSGALG00000029319.2 transcript:ENSGALT00000075615.2 gene_biotype:protein_coding transcript_biotype:protein_coding gene_symbol:UQCRB description:Gallus gallus ubiquinol-cytochrome c reductase binding protein (UQCRB), mRNA. [Source:RefSeq mRNA;Acc:NM_001326494]	45	5	5	12	111	13.5	9.25	0.837681	0.976518	0.720185	0.751008	0.821348	1.41251	1.17166	1.32551	1.53519	1.36122	0.603392	0.00132111
ENSGALP00000003749	nipsnap homolog 2	NIPSNAP2	pep chromosome:Gallus_gallus-5.0:19:4827524:4841555:1 gene:ENSGALG00000002388.4 transcript:ENSGALT00000003757.3 gene_biotype:protein_coding transcript_biotype:protein_coding gene_symbol:NIPSNAP2 description:nipsnap homolog 2 [Source:NCBI gene;Acc:417539]	23	7	7	21	284	33.2	9.26	0.925452	0.980995	0.620526	0.605275	0.783062	1.35014	1.24087	1.21658	1.39151	1.29977	0.60246	0.0029883
ENSGALP00000057272	isocitrate dehydrogenase 3 (NAD(+)) alpha	IDH3A	pep chromosome:Gallus_gallus-5.0:10:3715979:3727857:-1 gene:ENSGALG00000037401.2 transcript:ENSGALT00000057684.1 gene_biotype:protein_coding transcript_biotype:protein_coding gene_symbol:IDH3A description:isocitrate dehydrogenase 3 (NAD(+)) alpha [Source:NCBI gene;Acc:415362]	29	10	10	24	369	40.2	7.42	0.957376	1.0143	0.60747	0.628425	0.801893	1.35068	1.27229	1.35756	1.3471	1.33191	0.602064	0.00278685
ENSGALP00000019569	ST13, Hsp70 interacting protein	ST13	pep chromosome:Gallus_gallus-5.0:1:49940630:49960414:1 gene:ENSGALG00000012007.4 transcript:ENSGALT00000019595.3 gene_biotype:protein_coding transcript_biotype:protein_coding gene_symbol:ST13 description:ST13, Hsp70 interacting protein [Source:NCBI gene;Acc:418003]	16	5	5	7	361	40.2	5.14	0.828445	0.849128	0.732353	0.521936	0.732966	1.26114	1.09131	1.15628	1.36549	1.21856	0.601503	0.00231612
ENSGALP00000044991	NADH:ubiquinone oxidoreductase subunit A7		pep chromosome:Gallus_gallus-5.0:28:875696:876795:1 gene:ENSGALG00000000629.5 transcript:ENSGALT00000066387.1 gene_biotype:protein_coding transcript_biotype:protein_coding description:NADH:ubiquinone oxidoreductase subunit A7 [Source:NCBI gene;Acc:420065]	21	3	3	3	143	14.6	9.61	0.947407	0.896625	0.73153	0.660832	0.809098	1.43758	1.29048	1.24344	1.41022	1.34543	0.601368	0.00061488
ENSGALP00000034108	pyruvate kinase M1/2	PKM	pep chromosome:Gallus_gallus-5.0:10:1506431:1523686:-1 gene:ENSGALG00000001992.6 transcript:ENSGALT00000034751.4 gene_biotype:protein_coding transcript_biotype:protein_coding gene_symbol:PKM description:pyruvate kinase M1/2 [Source:NCBI gene;Acc:396456]	74	5	36	1269	530	57.8	7.87	0.900938	1.04038	0.522206	0.515496	0.744756	1.26812	1.12174	1.15909	1.40947	1.23961	0.6008	0.0156738
ENSGALP00000044633	ladybird homeobox 1	LBX1	pep scaffold:Gallus_gallus-5.0:AADN04011967.1:5743:6723:-1 gene:ENSGALG00000035544.1 transcript:ENSGALT00000063835.1 gene_biotype:protein_coding transcript_biotype:protein_coding gene_symbol:LBX1 description:ladybird homeobox 1 [Source:NCBI gene;Acc:100431103]	4	1	1	1	247	27.3	6	0.844068	0.868331	0.77357	0.448692	0.733665	1.27069	1.28839	0.746292	1.57981	1.2213	0.600727	0.0495923
ENSGALP00000047168	NADH:ubiquinone oxidoreductase core subunit S2	NDUFS2	pep chromosome:Gallus_gallus-5.0:25:2560964:2568103:1 gene:ENSGALG00000041418.2 transcript:ENSGALT00000058400.1 gene_biotype:protein_coding transcript_biotype:protein_coding gene_symbol:NDUFS2 description:NADH:ubiquinone oxidoreductase core subunit S2 [Source:HGNC Symbol;Acc:HGNC:7708]	21	9	9	20	553	62.2	9.09	0.904744	0.905282	0.650428	0.711182	0.792909	1.37553	1.26082	1.31655	1.3368	1.32243	0.599587	0.000279425
ENSGALP00000013106	NADH:ubiquinone oxidoreductase core subunit S3	NDUFS3	pep chromosome:Gallus_gallus-5.0:5:22790536:22795315:-1 gene:ENSGALG00000008084.6 transcript:ENSGALT00000013121.5 gene_biotype:protein_coding transcript_biotype:protein_coding gene_symbol:NDUFS3 description:NADH:ubiquinone oxidoreductase core subunit S3 [Source:NCBI gene;Acc:423179]	35	8	8	14	257	29.2	7.05	0.90772	0.894854	0.698507	0.708132	0.802303	1.45704	1.26247	1.23843	1.39722	1.33879	0.599276	0.00045901
ENSGALP00000062857	NADH:ubiquinone oxidoreductase subunit B1	NDUFB1	pep chromosome:Gallus_gallus-5.0:5:44628424:44630791:-1 gene:ENSGALG00000028537.3 transcript:ENSGALT00000090181.1 gene_biotype:protein_coding transcript_biotype:protein_coding gene_symbol:NDUFB1 description:NADH:ubiquinone oxidoreductase subunit B1 [Source:NCBI gene;Acc:423415]	14	1	1	1	58	6.9	8.84	0.976266	0.867729	0.753778	0.708448	0.826555	1.55287	1.44108	1.13101	1.39778	1.38068	0.598656	0.00212865
ENSGALP00000058547	NADH:ubiquinone oxidoreductase subunit A13	NDUFA13	pep chromosome:Gallus_gallus-5.0:28:3468758:3469777:-1 gene:ENSGALG00000039212.1 transcript:ENSGALT00000079632.1 gene_biotype:protein_coding transcript_biotype:protein_coding gene_symbol:NDUFA13 description:NADH:ubiquinone oxidoreductase subunit A13 [Source:HGNC Symbol;Acc:HGNC:17194]	20	3	3	4	163	18.2	9.69	0.883395	0.85489	0.565166	0.731189	0.75866	1.40101	1.20875	1.24127	1.22843	1.26987	0.597433	0.000946406
ENSGALP00000018456	NADH:ubiquinone oxidoreductase subunit A12	NDUFA12	pep chromosome:Gallus_gallus-5.0:1:45308443:45315920:-1 gene:ENSGALG00000011325.5 transcript:ENSGALT00000018479.4 gene_biotype:protein_coding transcript_biotype:protein_coding gene_symbol:NDUFA12 description:NADH:ubiquinone oxidoreductase subunit A12 [Source:NCBI gene;Acc:417907]	37	5	5	6	146	16.9	9.76	0.933312	0.90069	0.755056	0.68101	0.817517	1.59086	1.35691	1.19106	1.37977	1.37965	0.592555	0.00145974
ENSGALP00000012747	cytochrome c oxidase subunit 7B	COX7B	pep chromosome:Gallus_gallus-5.0:4:12954123:12956648:1 gene:ENSGALG00000007863.5 transcript:ENSGALT00000012762.5 gene_biotype:protein_coding transcript_biotype:protein_coding gene_symbol:COX7B description:cytochrome c oxidase subunit 7B [Source:NCBI gene;Acc:771947]	27	2	2	3	79	8.9	10.58	0.940717	0.901225	0.721224	0.662516	0.806421	1.60268	1.42266	1.14576	1.29346	1.36614	0.590292	0.00322239
ENSGALP00000014018	NADH:ubiquinone oxidoreductase subunit A1	NDUFA1	pep chromosome:Gallus_gallus-5.0:4:16558265:16559157:-1 gene:ENSGALG00000008613.5 transcript:ENSGALT00000014034.5 gene_biotype:protein_coding transcript_biotype:protein_coding gene_symbol:NDUFA1 description:NADH:ubiquinone oxidoreductase subunit A1 [Source:NCBI gene;Acc:772150]	14	1	1	1	70	8.2	9.25	0.846038	0.908309	0.640431	0.617867	0.753161	1.29427	1.26574	1.22094	1.36515	1.28652	0.585423	0.000511093
ENSGALP00000034557	NADH:ubiquinone oxidoreductase subunit A11		pep chromosome:Gallus_gallus-5.0:28:781606:784537:-1 gene:ENSGALG00000021692.4 transcript:ENSGALT00000035203.4 gene_biotype:protein_coding transcript_biotype:protein_coding description:NADH:ubiquinone oxidoreductase subunit A11 [Source:NCBI gene;Acc:420060]	26	2	2	3	136	14.1	8.19	0.914405	0.861625	0.746627	0.640381	0.790759	1.48415	1.3678	1.10318	1.45759	1.35318	0.584372	0.00184738
ENSGALP00000025506	malic enzyme 1	ME1	pep chromosome:Gallus_gallus-5.0:3:78041071:78198472:1 gene:ENSGALG00000015849.6 transcript:ENSGALT00000025553.6 gene_biotype:protein_coding transcript_biotype:protein_coding gene_symbol:ME1 description:malic enzyme 1 [Source:NCBI gene;Acc:374189]	27	11	13	20	576	63.9	7.06	0.817308	0.877756	0.691715	0.698252	0.771258	1.34364	1.20504	1.2919	1.44327	1.32096	0.58386	0.000186173
ENSGALP00000044630	ATP synthase F1 subunit delta	ATP5F1D	pep chromosome:Gallus_gallus-5.0:28:3061180:3063379:1 gene:ENSGALG00000032875.2 transcript:ENSGALT00000075874.2 gene_biotype:protein_coding transcript_biotype:protein_coding gene_symbol:ATP5F1D description:ATP synthase F1 subunit delta [Source:HGNC Symbol;Acc:HGNC:837]	14	2	2	5	161	16.8	5.07	0.862103	0.887149	0.72415	0.742401	0.803951	1.52394	1.19258	1.41893	1.37788	1.37833	0.583278	0.000382335
ENSGALP00000050059	ATPase inhibitory factor 1		pep chromosome:Gallus_gallus-5.0:23:1572308:1572826:1 gene:ENSGALG00000038672.2 transcript:ENSGALT00000077074.2 gene_biotype:protein_coding transcript_biotype:protein_coding description:ATPase inhibitory factor 1 [Source:NCBI gene;Acc:100857945]	34	7	7	12	113	12.5	9.6	0.883651	0.976633	0.696794	0.564945	0.780506	1.49251	1.15533	1.29137	1.4294	1.34215	0.581533	0.00327511
ENSGALP00000056589	cytochrome c oxidase subunit 5B	COX5B	pep scaffold:Gallus_gallus-5.0:AADN04001130.1:21902:22402:-1 gene:ENSGALG00000033446.1 transcript:ENSGALT00000066573.1 gene_biotype:protein_coding transcript_biotype:protein_coding gene_symbol:COX5B description:cytochrome c oxidase subunit 5B [Source:HGNC Symbol;Acc:HGNC:2269]	37	4	4	11	98	11.1	5.77	0.95732	0.899636	0.668986	0.631644	0.789397	1.55331	1.37296	1.21654	1.28995	1.35819	0.581213	0.00198559
ENSGALP00000014321	NADH:ubiquinone oxidoreductase subunit A5	NDUFA5	pep chromosome:Gallus_gallus-5.0:1:22307601:22312663:1 gene:ENSGALG00000008821.6 transcript:ENSGALT00000014337.5 gene_biotype:protein_coding transcript_biotype:protein_coding gene_symbol:NDUFA5 description:NADH:ubiquinone oxidoreductase subunit A5 [Source:NCBI gene;Acc:417753]	58	5	5	8	116	13.4	7.25	0.898037	0.899562	0.640795	0.572555	0.752737	1.39214	1.32465	1.09926	1.39087	1.30173	0.57826	0.00247939
ENSGALP00000058371	cytochrome c oxidase subunit II	COII	pep chromosome:Gallus_gallus-5.0:MT:8331:9014:1 gene:ENSGALG00000032456.1 transcript:ENSGALT00000054328.1 gene_biotype:protein_coding transcript_biotype:protein_coding gene_symbol:COII description:cytochrome c oxidase subunit II [Source:NCBI gene;Acc:807635]	30	5	5	13	227	25.6	4.72	0.96328	0.935425	0.604151	0.626929	0.782446	1.53574	1.27239	1.27579	1.33735	1.35532	0.577316	0.00247676
ENSGALP00000013392	NADH:ubiquinone oxidoreductase subunit B3	NDUFB3	pep chromosome:Gallus_gallus-5.0:7:11446669:11450354:1 gene:ENSGALG00000008239.6 transcript:ENSGALT00000013407.5 gene_biotype:protein_coding transcript_biotype:protein_coding gene_symbol:NDUFB3 description:NADH:ubiquinone oxidoreductase subunit B3 [Source:NCBI gene;Acc:424078]	11	1	1	2	98	11.1	9.82	0.897079	0.891589	0.688719	0.598922	0.769077	1.44585	1.35426	1.12527	1.42054	1.33648	0.57545	0.00160907
ENSGALP00000027884	NADH:ubiquinone oxidoreductase subunit A9	NDUFA9	pep chromosome:Gallus_gallus-5.0:1:73456333:73476274:1 gene:ENSGALG00000017282.4 transcript:ENSGALT00000027937.2 gene_biotype:protein_coding transcript_biotype:protein_coding gene_symbol:NDUFA9 description:NADH:ubiquinone oxidoreductase subunit A9 [Source:NCBI gene;Acc:419039]	25	8	8	11	378	43.1	9.38	0.917977	0.935072	0.678284	0.625172	0.789126	1.48031	1.32152	1.23383	1.45319	1.37221	0.575076	0.00104922
ENSGALP00000041318	NDUFA4, mitochondrial complex associated	NDUFA4	pep chromosome:Gallus_gallus-5.0:2:26070096:26073822:-1 gene:ENSGALG00000025999.3 transcript:ENSGALT00000045941.2 gene_biotype:protein_coding transcript_biotype:protein_coding gene_symbol:NDUFA4 description:NDUFA4, mitochondrial complex associated [Source:NCBI gene;Acc:772135]	35	3	3	10	82	9.5	9.54	0.904868	0.848092	0.72952	0.61639	0.774718	1.56645	1.24669	1.20612	1.37736	1.34915	0.574224	0.00144188
ENSGALP00000043129	cytochrome c oxidase subunit 7C	COX7C	pep chromosome:Gallus_gallus-5.0:Z:61235075:61238711:-1 gene:ENSGALG00000027963.2 transcript:ENSGALT00000045264.2 gene_biotype:protein_coding transcript_biotype:protein_coding gene_symbol:COX7C description:cytochrome c oxidase subunit 7C [Source:HGNC Symbol;Acc:HGNC:2292]	29	2	2	7	63	7.2	10.96	0.940992	0.886164	0.68846	0.692281	0.801974	1.60642	1.47859	1.13799	1.37355	1.39914	0.573192	0.00239175
ENSGALP00000057290	Gallus gallus 6-phosphofructo-2-kinase/fructose-2,6-biphosphatase 4 (PFKFB4), mRNA.	PFKFB4	pep scaffold:Gallus_gallus-5.0:AADN04000849.1:34599:38345:-1 gene:ENSGALG00000032385.1 transcript:ENSGALT00000073848.1 gene_biotype:protein_coding transcript_biotype:protein_coding gene_symbol:PFKFB4 description:Gallus gallus 6-phosphofructo-2-kinase/fructose-2,6-biphosphatase 4 (PFKFB4), mRNA. [Source:RefSeq mRNA;Acc:NM_001361249]	26	8	9	11	470	54.2	7.21	0.852812	0.884983	0.595369	0.680644	0.753452	1.45999	1.18546	1.36927	1.2461	1.31521	0.572877	0.000911693
ENSGALP00000014752	NADH:ubiquinone oxidoreductase subunit B5	NDUFB5	pep chromosome:Gallus_gallus-5.0:9:17478949:17482493:-1 gene:ENSGALG00000009076.4 transcript:ENSGALT00000014768.4 gene_biotype:protein_coding transcript_biotype:protein_coding gene_symbol:NDUFB5 description:NADH:ubiquinone oxidoreductase subunit B5 [Source:NCBI gene;Acc:424978]	16	3	3	3	186	21.3	9.13	0.888469	0.906529	0.691696	0.651753	0.784612	1.44046	1.37105	1.23205	1.43868	1.37056	0.572474	0.000378092
ENSGALP00000044397	NADH:ubiquinone oxidoreductase subunit A2	NDUFA2	pep chromosome:Gallus_gallus-5.0:13:944854:946306:1 gene:ENSGALG00000040626.1 transcript:ENSGALT00000080586.1 gene_biotype:protein_coding transcript_biotype:protein_coding gene_symbol:NDUFA2 description:NADH:ubiquinone oxidoreductase subunit A2 [Source:NCBI gene;Acc:768860]	40	4	4	11	100	11.1	9.79	0.887326	0.957862	0.662881	0.646497	0.788642	1.49431	1.28188	1.31302	1.42402	1.37831	0.572181	0.000715327
ENSGALP00000063643	ubiquinol-cytochrome c reductase complex III subunit VII	UQCRQ	pep chromosome:Gallus_gallus-5.0:13:17160886:17161925:1 gene:ENSGALG00000028302.3 transcript:ENSGALT00000083921.1 gene_biotype:protein_coding transcript_biotype:protein_coding gene_symbol:UQCRQ description:ubiquinol-cytochrome c reductase complex III subunit VII [Source:HGNC Symbol;Acc:HGNC:29594]	38	3	3	10	82	9.6	9.6	0.835242	0.950428	0.678157	0.716148	0.794994	1.41509	1.2308	1.39473	1.51826	1.38972	0.572054	0.000443322
ENSGALP00000003012	malate dehydrogenase 2	MDH2	pep chromosome:Gallus_gallus-5.0:19:4260413:4268042:-1 gene:ENSGALG00000001949.5 transcript:ENSGALT00000003016.4 gene_biotype:protein_coding transcript_biotype:protein_coding gene_symbol:MDH2 description:malate dehydrogenase 2 [Source:HGNC Symbol;Acc:HGNC:6971]	75	6	20	90	351	36.9	8.56	0.907765	0.969754	0.619459	0.612473	0.777363	1.51151	1.20595	1.31016	1.42006	1.36192	0.570783	0.00226588
ENSGALP00000052438	NADH:ubiquinone oxidoreductase core subunit V2	NDUFV2	pep chromosome:Gallus_gallus-5.0:2:98878490:98892379:-1 gene:ENSGALG00000036625.2 transcript:ENSGALT00000071937.1 gene_biotype:protein_coding transcript_biotype:protein_coding gene_symbol:NDUFV2 description:NADH:ubiquinone oxidoreductase core subunit V2 [Source:HGNC Symbol;Acc:HGNC:7717]	27	2	6	12	245	26.9	7.71	0.917126	0.918031	0.623634	0.618976	0.769442	1.48975	1.30809	1.17048	1.42442	1.34818	0.570725	0.00195329
ENSGALP00000033089	NADH:ubiquinone oxidoreductase subunit A10	NDUFA10	pep chromosome:Gallus_gallus-5.0:7:6535126:6575704:-1 gene:ENSGALG00000004302.4 transcript:ENSGALT00000033730.3 gene_biotype:protein_coding transcript_biotype:protein_coding gene_symbol:NDUFA10 description:NADH:ubiquinone oxidoreductase subunit A10 [Source:NCBI gene;Acc:424032]	31	10	10	23	361	41.4	6.34	0.902742	0.896146	0.689793	0.66803	0.789178	1.56625	1.26754	1.25041	1.45313	1.38433	0.570078	0.000969352
ENSGALP00000003646	glutamic-oxaloacetic transaminase 2	GOT2	pep chromosome:Gallus_gallus-5.0:11:1534051:1544632:-1 gene:ENSGALG00000002321.5 transcript:ENSGALT00000003653.5 gene_biotype:protein_coding transcript_biotype:protein_coding gene_symbol:GOT2 description:glutamic-oxaloacetic transaminase 2 [Source:NCBI gene;Acc:396533]	43	19	19	67	423	47.2	9.33	0.915481	0.942535	0.614869	0.623584	0.774117	1.4327	1.17224	1.34095	1.49507	1.36024	0.569103	0.00211799
ENSGALP00000021519	NADH:ubiquinone oxidoreductase subunit S6	NDUFS6	pep chromosome:Gallus_gallus-5.0:2:86261324:86266277:1 gene:ENSGALG00000013191.5 transcript:ENSGALT00000021552.4 gene_biotype:protein_coding transcript_biotype:protein_coding gene_symbol:NDUFS6 description:NADH:ubiquinone oxidoreductase subunit S6 [Source:HGNC Symbol;Acc:HGNC:7713]	22	3	3	3	128	14	9.03	0.911089	0.900593	0.636861	0.608239	0.764196	1.60088	1.22732	1.40645	1.23533	1.36749	0.558829	0.00242163
ENSGALP00000017250	solute carrier family 25 member 4	SLC25A4	pep chromosome:Gallus_gallus-5.0:4:39636713:39639533:-1 gene:ENSGALG00000010614.4 transcript:ENSGALT00000017270.3 gene_biotype:protein_coding transcript_biotype:protein_coding gene_symbol:SLC25A4 description:solute carrier family 25 member 4 [Source:NCBI gene;Acc:422546]	60	9	18	115	298	32.9	9.73	0.947427	0.974704	0.650132	0.498198	0.767615	1.2951	1.29902	1.34958	1.56876	1.37812	0.557004	0.0037151
ENSGALP00000028012	ubiquinol-cytochrome c reductase hinge protein	UQCRH	pep chromosome:Gallus_gallus-5.0:8:21669092:21670565:1 gene:ENSGALG00000017380.5 transcript:ENSGALT00000028065.5 gene_biotype:protein_coding transcript_biotype:protein_coding gene_symbol:UQCRH description:ubiquinol-cytochrome c reductase hinge protein [Source:NCBI gene;Acc:771939]	38	3	3	7	86	10.1	5.03	0.86368	0.985525	0.623502	0.62363	0.774084	1.4453	1.23876	1.26581	1.61425	1.39103	0.556483	0.00269158
ENSGALP00000050219	NADH dehydrogenase subunit 5	ND5	pep chromosome:Gallus_gallus-5.0:MT:13071:14888:1 gene:ENSGALG00000029500.1 transcript:ENSGALT00000047001.1 gene_biotype:protein_coding transcript_biotype:protein_coding gene_symbol:ND5 description:NADH dehydrogenase subunit 5 [Source:NCBI gene;Acc:807642]	2	1	1	2	605	66.3	9.14	0.883636	0.859374	0.681048	0.593305	0.754341	1.43821	1.33928	1.16513	1.50308	1.36142	0.554082	0.000989163
ENSGALP00000013999	NADH:ubiquinone oxidoreductase core subunit S1	NDUFS1	pep chromosome:Gallus_gallus-5.0:7:12629321:12643088:1 gene:ENSGALG00000008606.4 transcript:ENSGALT00000014015.4 gene_biotype:protein_coding transcript_biotype:protein_coding gene_symbol:NDUFS1 description:NADH:ubiquinone oxidoreductase core subunit S1 [Source:NCBI gene;Acc:424102]	34	21	21	33	728	79.5	6.92	0.909867	0.826326	0.633731	0.651963	0.755472	1.5407	1.29424	1.21013	1.41352	1.36465	0.553602	0.000825723
ENSGALP00000013080	ubiquinol-cytochrome c reductase, complex III subunit X	UQCR10	pep chromosome:Gallus_gallus-5.0:15:11093312:11094737:-1 gene:ENSGALG00000008066.5 transcript:ENSGALT00000013095.5 gene_biotype:protein_coding transcript_biotype:protein_coding gene_symbol:UQCR10 description:ubiquinol-cytochrome c reductase, complex III subunit X [Source:NCBI gene;Acc:770937]	40	2	2	4	62	7.1	7.52	0.781352	0.996343	0.560731	0.688142	0.756642	1.60583	1.17224	1.27993	1.4468	1.3762	0.549805	0.00337294
ENSGALP00000003242	adenosine monophosphate deaminase 1	AMPD1	pep chromosome:Gallus_gallus-5.0:26:3892415:3899100:-1 gene:ENSGALG00000002082.6 transcript:ENSGALT00000003247.6 gene_biotype:protein_coding transcript_biotype:protein_coding gene_symbol:AMPD1 description:adenosine monophosphate deaminase 1 [Source:HGNC Symbol;Acc:HGNC:468]	54	29	32	99	742	85.5	7.27	0.857049	1.10956	0.469526	0.482597	0.729683	1.73637	1.1607	1.05662	1.36389	1.3294	0.548883	0.0320496
ENSGALP00000022815	cytochrome c oxidase subunit 5A	COX5A	pep chromosome:Gallus_gallus-5.0:10:2324791:2329032:1 gene:ENSGALG00000014121.5 transcript:ENSGALT00000022855.5 gene_biotype:protein_coding transcript_biotype:protein_coding gene_symbol:COX5A description:cytochrome c oxidase subunit 5A [Source:HGNC Symbol;Acc:HGNC:2267]	38	6	6	21	148	16.4	6.77	0.908249	0.864361	0.616165	0.590617	0.744848	1.50081	1.30825	1.27784	1.35333	1.36006	0.547659	0.000681498
ENSGALP00000047519	NADH:ubiquinone oxidoreductase subunit A6	NDUFA6	pep chromosome:Gallus_gallus-5.0:1:49452440:49454008:1 gene:ENSGALG00000035223.2 transcript:ENSGALT00000063215.1 gene_biotype:protein_coding transcript_biotype:protein_coding gene_symbol:NDUFA6 description:NADH:ubiquinone oxidoreductase subunit A6 [Source:NCBI gene;Acc:427897]	29	3	3	9	122	14.4	9.82	0.860944	0.880092	0.639202	0.692132	0.768092	1.59788	1.29411	1.29763	1.48081	1.41761	0.541823	0.000497879
ENSGALP00000052306	succinate dehydrogenase complex iron sulfur subunit B	MRPS16	pep chromosome:Gallus_gallus-5.0:21:183590:195717:1 gene:ENSGALG00000041401.2 transcript:ENSGALT00000050567.1 gene_biotype:protein_coding transcript_biotype:protein_coding gene_symbol:MRPS16 description:succinate dehydrogenase complex iron sulfur subunit B [Source:NCBI gene;Acc:100859720]	32	3	9	21	318	35.9	8.84	0.862692	0.868388	0.630776	0.595072	0.739232	1.36905	1.27757	1.22268	1.59344	1.36568	0.541291	0.00125174
ENSGALP00000054545	glutaminase	GLS	pep chromosome:Gallus_gallus-5.0:7:7863678:7916149:1 gene:ENSGALG00000030419.1 transcript:ENSGALT00000065193.1 gene_biotype:protein_coding transcript_biotype:protein_coding gene_symbol:GLS description:glutaminase [Source:NCBI gene;Acc:424043]	15	7	7	10	667	73.3	8.5	0.862932	0.875667	0.646513	0.599661	0.746193	1.76661	1.22295	1.19716	1.36863	1.38884	0.537278	0.00514426
ENSGALP00000009217	cytochrome c oxidase subunit 4I2	COX4I2	pep chromosome:Gallus_gallus-5.0:11:17841429:17845535:-1 gene:ENSGALG00000005749.5 transcript:ENSGALT00000009231.3 gene_biotype:protein_coding transcript_biotype:protein_coding gene_symbol:COX4I2 description:cytochrome c oxidase subunit 4I2 [Source:NCBI gene;Acc:415826]	44	7	7	22	171	19.6	8.87	0.917105	0.938698	0.572417	0.588704	0.754231	1.58026	1.31337	1.41997	1.35275	1.41659	0.532428	0.00127039
ENSGALP00000054055			pep scaffold:Gallus_gallus-5.0:KQ759665.1:1835:9425:1 gene:ENSGALG00000031099.1 transcript:ENSGALT00000054695.1 gene_biotype:protein_coding transcript_biotype:protein_coding	49	4	4	7	86	10.3	7.78	0.911276	0.872157	0.601361	0.617273	0.750517	1.58797	1.3454	1.32856	1.38054	1.41062	0.532048	0.000634336
ENSGALP00000054463	NADH:ubiquinone oxidoreductase subunit B9	NDUFB9	pep chromosome:Gallus_gallus-5.0:2:138599207:138602483:1 gene:ENSGALG00000042242.2 transcript:ENSGALT00000048868.1 gene_biotype:protein_coding transcript_biotype:protein_coding gene_symbol:NDUFB9 description:NADH:ubiquinone oxidoreductase subunit B9 [Source:HGNC Symbol;Acc:HGNC:7704]	13	2	2	4	174	21.3	8.62	0.91164	0.951439	0.58868	0.573388	0.756287	1.54869	1.22447	1.47813	1.50396	1.43881	0.525633	0.00157378
ENSGALP00000009787	NADH:ubiquinone oxidoreductase subunit AB1	NDUFAB1	pep chromosome:Gallus_gallus-5.0:14:6917279:6918800:-1 gene:ENSGALG00000006073.5 transcript:ENSGALT00000009801.5 gene_biotype:protein_coding transcript_biotype:protein_coding gene_symbol:NDUFAB1 description:NADH:ubiquinone oxidoreductase subunit AB1 [Source:HGNC Symbol;Acc:HGNC:7694]	29	2	2	2	52	6	3.97	0.785781	0.88845	0.569467	0.657962	0.725415	1.46959	1.27206	1.22472	1.56169	1.38202	0.524896	0.000832298
ENSGALP00000060310	succinate dehydrogenase complex iron sulfur subunit B	MRPS16	pep chromosome:Gallus_gallus-5.0:21:183619:191955:1 gene:ENSGALG00000041401.2 transcript:ENSGALT00000085342.1 gene_biotype:protein_coding transcript_biotype:protein_coding gene_symbol:MRPS16 description:succinate dehydrogenase complex iron sulfur subunit B [Source:NCBI gene;Acc:100859720]	37	1	7	17	210	23.9	8.19	0.864945	0.91833	0.562469	0.573525	0.729817	1.45467	1.52376	1.11838	1.51929	1.40403	0.519804	0.00244747
ENSGALP00000014847	Gallus gallus glycerophosphocholine phosphodiesterase 1 (GPCPD1), mRNA.	GPCPD1	pep chromosome:Gallus_gallus-5.0:3:16773170:16806055:-1 gene:ENSGALG00000009130.5 transcript:ENSGALT00000014863.5 gene_biotype:protein_coding transcript_biotype:protein_coding gene_symbol:GPCPD1 description:Gallus gallus glycerophosphocholine phosphodiesterase 1 (GPCPD1), mRNA. [Source:RefSeq mRNA;Acc:NM_001318987]	5	3	3	6	678	76.9	6.18	0.911296	1.10224	0.420849	0.620363	0.763686	1.74585	1.44122	1.36312	1.44003	1.49756	0.509955	0.00548217
ENSGALP00000015781	NADH:ubiquinone oxidoreductase core subunit S7	NDUFS7	pep chromosome:Gallus_gallus-5.0:28:3192339:3195224:1 gene:ENSGALG00000009703.5 transcript:ENSGALT00000015797.5 gene_biotype:protein_coding transcript_biotype:protein_coding gene_symbol:NDUFS7 description:NADH:ubiquinone oxidoreductase core subunit S7 [Source:HGNC Symbol;Acc:HGNC:7714]	3	1	1	1	217	24.3	9.89	0.899135	0.902604	0.586504	0.584025	0.743067	1.56748	1.2263	1.61145	1.46521	1.46761	0.506311	0.00117154
ENSGALP00000048069	prostaglandin E synthase 2		pep chromosome:Gallus_gallus-5.0:17:5642024:5646623:1 gene:ENSGALG00000033760.1 transcript:ENSGALT00000063665.1 gene_biotype:protein_coding transcript_biotype:protein_coding description:prostaglandin E synthase 2 [Source:NCBI gene;Acc:417214]	9	2	2	2	297	34.6	8.85	0.754952	0.783733	0.664819	0.687923	0.722857	1.48338	1.17618	1.45794	1.62147	1.43474	0.503824	0.000335616
ENSGALP00000055051	carnosine synthase 1	CARNS1	pep scaffold:Gallus_gallus-5.0:AADN04000612.1:7:3871:-1 gene:ENSGALG00000043435.1 transcript:ENSGALT00000082966.1 gene_biotype:protein_coding transcript_biotype:protein_coding gene_symbol:CARNS1 description:carnosine synthase 1 [Source:NCBI gene;Acc:100359387]	37	17	17	26	558	59.9	4.97	0.891508	1.14474	0.388801	0.445885	0.717732	1.49068	1.61911	1.24997	1.35356	1.42833	0.502498	0.0116182
ENSGALP00000003157	NADH:ubiquinone oxidoreductase subunit B6	NDUFB6	pep chromosome:Gallus_gallus-5.0:14:13454270:13456392:1 gene:ENSGALG00000002033.5 transcript:ENSGALT00000003162.4 gene_biotype:protein_coding transcript_biotype:protein_coding gene_symbol:NDUFB6 description:NADH:ubiquinone oxidoreductase subunit B6 [Source:NCBI gene;Acc:416391]	45	6	6	10	128	14.9	9.74	0.893627	0.848979	0.629897	0.582267	0.738693	1.68848	1.42064	1.26752	1.57572	1.48809	0.496403	0.000789565
ENSGALP00000047259	NADH:ubiquinone oxidoreductase subunit A8	NDUFA8	pep chromosome:Gallus_gallus-5.0:17:9190060:9192060:-1 gene:ENSGALG00000040987.2 transcript:ENSGALT00000067380.2 gene_biotype:protein_coding transcript_biotype:protein_coding gene_symbol:NDUFA8 description:NADH:ubiquinone oxidoreductase subunit A8 [Source:NCBI gene;Acc:417112]	30	4	4	6	172	20.1	8.12	0.879708	0.865444	0.632445	0.547808	0.731351	1.67062	1.40184	1.33363	1.55099	1.48927	0.49108	0.000522221
ENSGALP00000008764	NADH:ubiquinone oxidoreductase subunit B10	NDUFB10	pep chromosome:Gallus_gallus-5.0:14:6177073:6178755:1 gene:ENSGALG00000005465.4 transcript:ENSGALT00000008778.4 gene_biotype:protein_coding transcript_biotype:protein_coding gene_symbol:NDUFB10 description:NADH:ubiquinone oxidoreductase subunit B10 [Source:HGNC Symbol;Acc:HGNC:7696]	22	4	4	7	175	20.5	6.34	0.878973	0.847112	0.596768	0.586128	0.727245	1.72953	1.44083	1.22788	1.56672	1.49124	0.487678	0.00115861
ENSGALP00000048580			pep scaffold:Gallus_gallus-5.0:AADN04010042.1:1100:4725:-1 gene:ENSGALG00000031242.1 transcript:ENSGALT00000059715.1 gene_biotype:protein_coding transcript_biotype:protein_coding	28	7	7	19	268	29.2	5.8	0.615	1.07282	0.52067	0.361132	0.642405	1.63505	1.41873	1.33361	1.24758	1.40874	0.456014	0.00453455
ENSGALP00000045706	NADH:ubiquinone oxidoreductase subunit B4	NDUFB4	pep chromosome:Gallus_gallus-5.0:1:79815948:79819434:-1 gene:ENSGALG00000027688.3 transcript:ENSGALT00000066145.1 gene_biotype:protein_coding transcript_biotype:protein_coding gene_symbol:NDUFB4 description:NADH:ubiquinone oxidoreductase subunit B4 [Source:HGNC Symbol;Acc:HGNC:7699]	38	3	3	3	135	15.7	9.77	0.804634	0.7992	0.562023	0.569911	0.683942	1.79446	1.46849	1.22975	1.56593	1.51466	0.451549	0.000857149
ENSGALP00000044156	NADH:ubiquinone oxidoreductase subunit C2	NDUFC2	pep chromosome:Gallus_gallus-5.0:1:192926253:192929784:1 gene:ENSGALG00000029172.3 transcript:ENSGALT00000075820.1 gene_biotype:protein_coding transcript_biotype:protein_coding gene_symbol:NDUFC2 description:NADH:ubiquinone oxidoreductase subunit C2 [Source:NCBI gene;Acc:404751]	15	2	2	2	110	12.8	9.09	0.807653	0.834132	0.664939	0.509344	0.704017	1.87222	1.53524	1.3399	1.65035	1.59943	0.440168	0.000545014
ENSGALP00000021676	gamma-butyrobetaine hydroxylase 1	BBOX1	pep chromosome:Gallus_gallus-5.0:5:3484747:3518031:1 gene:ENSGALG00000013297.6 transcript:ENSGALT00000021712.5 gene_biotype:protein_coding transcript_biotype:protein_coding gene_symbol:BBOX1 description:gamma-butyrobetaine hydroxylase 1 [Source:HGNC Symbol;Acc:HGNC:964]	3	1	1	1	431	49.4	7.2	0.692134	0.830187	0.450145	0.701453	0.66848	1.95821	1.38961	1.62244	1.24937	1.55491	0.429916	0.00223434
ENSGALP00000003271	6-phosphofructo-2-kinase/fructose-2,6-biphosphatase 4	PFKFB4	pep chromosome:Gallus_gallus-5.0:12:1394466:1434613:-1 gene:ENSGALG00000002099.5 transcript:ENSGALT00000003276.4 gene_biotype:protein_coding transcript_biotype:protein_coding gene_symbol:PFKFB4 description:6-phosphofructo-2-kinase/fructose-2,6-biphosphatase 4 [Source:HGNC Symbol;Acc:HGNC:8875]	3	1	2	3	626	70.5	8.66	0.824887	0.958197	0.357359	0.418969	0.639853	1.65402	1.25281	1.83889	1.36821	1.52848	0.41862	0.00431709
ENSGALP00000002212	troponin C1, slow skeletal and cardiac type	TNNC1	pep chromosome:Gallus_gallus-5.0:12:588236:593708:-1 gene:ENSGALG00000001459.5 transcript:ENSGALT00000002214.4 gene_biotype:protein_coding transcript_biotype:protein_coding gene_symbol:TNNC1 description:troponin C1, slow skeletal and cardiac type [Source:NCBI gene;Acc:396032]	60	10	10	104	161	18.4	4.18	0.642926	0.813352	0.383176	0.190636	0.507522	1.48586	1.11408	1.26594	1.7149	1.39519	0.363765	0.00343813
ENSGALP00000032149	creatine kinase, mitochondrial 2	CKMT2	pep chromosome:Gallus_gallus-5.0:Z:63750886:63772563:-1 gene:ENSGALG00000015602.5 transcript:ENSGALT00000032786.4 gene_biotype:protein_coding transcript_biotype:protein_coding gene_symbol:CKMT2 description:creatine kinase, mitochondrial 2 [Source:NCBI gene;Acc:396508]	62	20	21	131	419	47.1	8.63	0.707561	0.822203	0.391409	0.393051	0.578556	2.07473	1.15763	1.56087	1.9795	1.69318	0.341697	0.00335519
