# Supplementary material for: Integrated transcriptome and proteome analysis reveals the unique molecular features and nutritional components on the muscles in Chinese Taihe black-bone silky fowl chicken
Source: PLoS One. 2024 Mar 13;19(3):e0299385. doi: 10.1371/journal.pone.0299385 (PMC10936774; doi:10.1371/journal.pone.0299385)
Supplement: S4 Table — (XLSX) [file pone.0299385.s006.xlsx]

## Sheet: Sheet1
Table S4.Quality detection statistics of RNA sequencing libraries from two breeds of black-bone chickens
Sample	RNA con.(ng/ul)	OD260/OD280	OD260/OD230	RIN Value
BB-bfc_rep1	315.2	1.93	1.96	8.44
BB-bfc_rep2	304.8	2.03	1.88	8.51
BB-bfc_rep3	416.5	1.89	2.03	8.29
BB-sfc_rep1	489.2	1.95	2.08	8.67
BB-sfc_rep2	387.2	2.06	1.93	8.93
BB-sfc_rep3	464.7	2.01	1.98	8.17
